# Supplementary material for: Transcriptome and Molecular Pathway Analysis of the Hepatopancreas in the Pacific White Shrimp Litopenaeus vannamei under Chronic Low-Salinity Stress
Source: PLoS One. 2015 Jul 6;10(7):e0131503. doi: 10.1371/journal.pone.0131503 (PMC4492601; doi:10.1371/journal.pone.0131503)
Supplement: S1 Table — (XLS) [file pone.0131503.s009.xls]

gene_id	Sample_3_count	Sample_30_count	Sample_3_fpkm	Sample_30_fpkm	pvalue	FDR	log2FC1(Sample_30/Sample_3)	up-down-regulation1(Sample_30/Sample_3)	log2FC2(Sample_3/Sample_30)	up-down-regulation2(Sample_3/Sample_30)	logCPM	significant(FDR<=0.05,|logFC|>=1)	status	Qeury_length	ORF	NR_tophit_name	NR_tophit_description	NR_topHSP_%-Simil	GOs	String_tophit_name	String_tophit_description	String_topHSP_%-Simil	COG	KOG	NOG	KO/Gene_ID	KEGG_GENE_NAME
comp10001_c0	7	21	0.73	2.2	0.0880011690042948	0.653092043863699	1.70965919015348	up	-1.70965919015348	down	-0.558630574432289	no	OK	491	_	_	_	_	_	_	_	_	_	_	_	None	_
comp10005_c0	11	9	0.67	0.55	1	1	-0.124396273654053	down	0.124396273654053	up	-1.07208971183963	no	OK	819	_	_	_	_	_	_	_	_	_	_	_	None	_
comp10007_c0	67857.84	49932.09	2476.99	1816.52	0.667889688152631	1	-0.280564287954365	down	0.280564287954365	up	11.4457991453993	no	OK	324	370-1341(-)	gi|340842896|gb|AEK78307.1|	adenine nucleotide translocase 2 [Litopenaeus vannamei]	100%	GO:0055085;GO:0016021;GO:0005743;GO:0005215	7070.XP_968561	similar to adenine nucleotide translocase	93.22%	_	KOG0749	_	K05863	SLC25A4S, ANT
comp10008_c0	21470.33	18375.64	1519.07	1300.26	0.923883404968149	1	-0.062509921259278	down	0.062509921259278	up	9.88815831307683	no	OK	202	35-640(-)	gi|241671010|ref|XP_002399960.1|	60S ribosomal protein L23, putative [Ixodes scapularis]	70%	GO:0032991;GO:0044424	6945.ISCW024803-PA	60S ribosomal protein L23, putative	83.72%	COG0089	KOG1751	_	K02893	RP-L23Ae, RPL23A
comp10009_c0	2	5	0.23	0.58	noTest	noTest	noTest	noTest	noTest	noTest	noTest	no	NOTEST	444	_	_	_	_	_	_	_	_	_	_	_	None	_
comp10012_c0	4	1	0.5	0.13	noTest	noTest	noTest	noTest	noTest	noTest	noTest	no	NOTEST	414	_	_	_	_	_	_	_	_	_	_	_	None	_
comp10013_c0	7	3	0.46	0.2	0.442578710644678	1	-1.00457710027979	down	1.00457710027979	up	-2.07958531175296	no	OK	254	2-766(+)	_	_	_	_	_	_	_	_	_	_	None	_
comp10014_c0	7	7	0.31	0.3	1	1	0.156408758638654	up	-0.156408758638654	down	-1.58301235499706	no	OK	1128	_	gi|390339157|ref|XP_003724944.1|	PREDICTED: uncharacterized protein LOC100893110 [Strongylocentrotus purpuratus]	58%	_	_	_	_	_	_	_	None	_
comp1001_c0	6	1	0.74	0.12	noTest	noTest	noTest	noTest	noTest	noTest	noTest	no	NOTEST	422	_	gi|242018020|ref|XP_002429481.1|	chitin binding peritrophin-A, putative [Pediculus humanus corporis]	83%	GO:0008061;GO:0006030;GO:0005576	_	_	_	_	_	_	None	_
comp10020_c0	24	16	0.69	0.45	0.651530546873032	1	-0.41763547979824	down	0.41763547979824	up	-0.0780963498653365	no	OK	567	3-1706(+)	gi|270014997|gb|EFA11445.1|	hypothetical protein TcasGA2_TC013627 [Tribolium castaneum]	74%	_	_	_	_	_	_	_	None	_
comp10025_c0	4	9	0.44	0.99	0.390133159226838	1	1.27703930630685	up	-1.27703930630685	down	-1.67772020811941	no	OK	469	_	_	_	_	_	_	_	_	_	_	_	None	_
comp10027_c0	11972.34	10507.05	246.61	201.97	0.968031569760099	1	-0.0263240714455022	down	0.0263240714455022	up	9.06331460779138	no	OK	429	1560-2846(-)	gi|110339425|gb|ABG67961.1|	eukaryotic initiation factor 4A [Callinectes sapidus]	94%	GO:0005840;GO:0006446;GO:0003743;GO:0005524;GO:0008026	7070.XP_970515	similar to eukaryotic initiation factor 4A	90.67%	COG0513	KOG0327	_	K03257	EIF4A
comp1002_c0	1	1	0.13	0.13	noTest	noTest	noTest	noTest	noTest	noTest	noTest	no	NOTEST	414	_	_	_	_	_	_	_	_	_	_	_	None	_
comp10031_c0	7	4	0.52	0.3	0.633150091620857	1	-0.616083958366472	down	0.616083958366472	up	-1.9390295556408	no	OK	64	485-676(-)	_	_	_	_	_	_	_	_	_	_	None	_
comp10033_c0	3	2	0.28	0.19	noTest	noTest	noTest	noTest	noTest	noTest	noTest	no	NOTEST	545	_	_	_	_	_	_	_	_	_	_	_	None	_
comp100359_c0	17	7	1.71	0.71	0.25315323578977	0.976231639812046	-1.09251954216578	down	1.09251954216578	up	-0.823224177603165	no	OK	507	_	_	_	_	_	_	_	_	_	_	_	None	_
comp10035_c0	1	5	0.06	0.28	noTest	noTest	noTest	noTest	noTest	noTest	noTest	no	NOTEST	871	_	_	_	_	_	_	_	_	_	_	_	None	_
comp10038_c0	16518.55	13992.34	1126.96	954.48	0.905680916777315	1	-0.0775341638966019	down	0.0775341638966019	up	9.50263293314691	no	OK	152	86-541(+)	gi|17221659|dbj|BAB78484.1|	ribosome like protein [Marsupenaeus japonicus]	100%	GO:0005840;GO:0042254;GO:0006412;GO:0003735	7425.XP_001602465	similar to S14e ribosomal protein	94.21%	COG0100	KOG0407	_	K02955	RP-S14e, RPS14
comp10040_c0	19939.45	22481.19	1176.99	1325.59	0.608553359693583	1	0.335097917825691	up	-0.335097917825691	down	9.98959933003605	no	OK	117	110-460(+)	gi|161087399|gb|ABX56859.1|	ATP synthase subunit 9 mitochondrial precursor [Litopenaeus vannamei]	100%	GO:0008289;GO:0015986;GO:0015991;GO:0045263;GO:0016021;GO:0015078	7165.AGAP000523-PA	AGAP000523-PA	83.16%	_	KOG3025	_	K02128	ATPeF0C, ATP5G
comp100411_c0	18	24	0.9	1.2	0.542911463227355	1	0.570134725246834	up	-0.570134725246834	down	0.0109914631348317	no	OK	985	_	_	_	_	_	_	_	_	_	_	_	None	_
comp10041_c0	5552.77	3233.8	247.33	143.67	0.346854609361419	1	-0.617922319562754	down	0.617922319562754	up	7.69198811058415	no	OK	183	101-649(+)	gi|71159516|gb|AAZ29608.1|	C-type lectin [Penaeus monodon]	86%	GO:0030246	_	_	_	_	_	_	K06563	CD209
comp10042_c0	6	6	0.58	0.58	1	1	0.155515961629557	up	-0.155515961629557	down	-1.80557197507949	no	OK	530	_	_	_	_	_	_	_	_	_	_	_	None	_
comp10045_c0	4	3	0.41	0.31	noTest	noTest	noTest	noTest	noTest	noTest	noTest	no	NOTEST	497	_	_	_	_	_	_	_	_	_	_	_	None	_
comp10048_c0	20	18	2.03	1.83	1	1	0.00985596940457611	up	-0.00985596940457611	down	-0.144127527244553	no	OK	504	_	_	_	_	_	_	_	_	_	_	_	None	_
comp100497_c0	12	10	0.72	0.6	1	1	-0.0987941348047796	down	0.0987941348047796	up	-0.93428518411872	no	OK	830	_	_	_	_	_	_	_	_	_	_	_	None	_
comp10049_c0	4	6	0.55	0.83	0.799900049975013	1	0.710390518753276	up	-0.710390518753276	down	-2.06339097278693	no	OK	380	_	_	_	_	_	_	_	_	_	_	_	None	_
comp1004_c0	7	7.96	0.43	0.56	1	1	0.343160677553796	up	-0.343160677553796	down	-1.48108471325102	no	OK	396	23-1210(-)	gi|153792548|ref|NP_001093307.1|	MSL2 protein [Bombyx mori]	61%	_	_	_	_	_	_	_	K13164	MSL2
comp10053_c0	9	0	0.92	0	noTest	noTest	noTest	noTest	noTest	noTest	noTest	no	NOTEST	165	2-499(+)	_	_	_	_	_	_	_	_	_	_	None	_
comp100542_c0	10	11	0.8	0.88	0.763626992083732	1	0.292518655824533	up	-0.292518655824533	down	-0.995616601917744	no	OK	633	_	_	_	_	_	_	_	_	_	_	_	None	_
comp100559_c0	11	8	0.77	0.56	0.866239255512361	1	-0.289721006098337	down	0.289721006098337	up	-1.14833000150275	no	OK	717	_	_	_	_	_	_	_	_	_	_	_	None	_
comp10056_c0	4	3	0.59	0.44	noTest	noTest	noTest	noTest	noTest	noTest	noTest	no	NOTEST	359	_	_	_	_	_	_	_	_	_	_	_	None	_
comp100572_c0	10	13	0.72	0.94	0.573301633927262	1	0.528857721254069	up	-0.528857721254069	down	-0.860592442558814	no	OK	692	_	_	_	_	_	_	_	_	_	_	_	None	_
comp10057_c0	0	4	0	0.43	noTest	noTest	noTest	noTest	noTest	noTest	noTest	no	NOTEST	477	_	_	_	_	_	_	_	_	_	_	_	None	_
comp100584_c0	12	5	1.25	0.52	0.352672051071238	1	-1.06591194756077	down	1.06591194756077	up	-1.31801176212733	no	OK	493	_	_	_	_	_	_	_	_	_	_	_	None	_
comp10059_c0	6	9	0.42	0.62	0.700311134755203	1	0.722164749183133	up	-0.722164749183133	down	-1.4764520782836	no	OK	722	_	_	_	_	_	_	_	_	_	_	_	None	_
comp10063_c0	446	212	46.21	22.04	0.1744339989977	0.881172633550918	-0.910239522281526	down	0.910239522281526	up	3.94592942263654	no	OK	164	3-494(-)	_	_	_	_	_	_	_	_	_	_	None	_
comp100652_c0	2	5	0.17	0.42	noTest	noTest	noTest	noTest	noTest	noTest	noTest	no	NOTEST	602	_	_	_	_	_	_	_	_	_	_	_	None	_
comp10066_c0	641	727	65.97	74.68	0.604179025740681	1	0.343493836115898	up	-0.343493836115898	down	5.03509864289953	no	OK	501	_	gi|240849643|ref|NP_001155867.1|	translocase of outer mitochondrial membrane 7 homolog [Nasonia vitripennis]	77%	_	7425.NP_001155867	translocase of outer membrane 7	77.36%	_	KOG4449	NOG117169	None	_
comp10067_c0	43	69.02	2.93	4.69	0.260209681799637	0.990201113328537	0.84034293128673	up	-0.84034293128673	down	1.43486161371787	no	OK	735	_	_	_	_	_	_	_	_	_	_	_	None	_
comp10068_c0	14	3	0.67	0.14	0.0834969611968208	0.633855123898852	-1.9781175999861	down	1.9781175999861	up	-1.32676189115191	no	OK	342	2-1027(-)	gi|307181467|gb|EFN69059.1|	Putative epidermal cell surface receptor [Camponotus floridanus]	55%	_	_	_	_	_	_	_	None	_
comp10069_c0	0	0	0	0	noTest	noTest	noTest	noTest	noTest	noTest	noTest	no	NOTEST	365	_	_	_	_	_	_	_	_	_	_	_	None	_
comp1008051_c0	0	0	0	0	noTest	noTest	noTest	noTest	noTest	noTest	noTest	no	NOTEST	389	_	_	_	_	_	_	_	_	_	_	_	None	_
comp10081_c0	10	6	0.65	0.39	0.700311134755203	1	-0.556919153799321	down	0.556919153799321	up	-1.39921939014313	no	OK	112	437-772(-)	gi|321476614|gb|EFX87574.1|	hypothetical protein DAPPUDRAFT_306542 [Daphnia pulex]	88%	_	_	_	_	_	_	_	None	_
comp100827_c0	21	16	1.27	0.97	0.847540441432281	1	-0.227231258637038	down	0.227231258637038	up	-0.186947104955449	no	OK	824	_	_	_	_	_	_	_	_	_	_	_	None	_
comp10086_c0	5	3	0.39	0.24	noTest	noTest	noTest	noTest	noTest	noTest	noTest	no	NOTEST	639	_	_	_	_	_	_	_	_	_	_	_	None	_
comp10088_c0	8	5	0.39	0.24	0.670342248230723	1	-0.496395673520711	down	0.496395673520711	up	-1.69737107269107	no	OK	1022	_	_	_	_	_	_	_	_	_	_	_	None	_
comp10090_c0	66	51	5.68	4.4	0.805445414450905	1	-0.209079747399764	down	0.209079747399764	up	1.47312330469627	no	OK	588	_	_	_	_	_	_	_	_	_	_	_	None	_
comp10093_c0	78	18	6.46	1.49	0.0116760458356778	0.17788495223134	-1.93957281235657	down	1.93957281235657	up	1.15419831431298	no	OK	173	1-519(+)	gi|225710930|gb|ACO11311.1|	Kynurenine/alpha-aminoadipate aminotransferase mitochondrial precursor [Caligus rogercresseyi]	76%	GO:0019752;GO:0008483;GO:0005488	_	_	_	_	_	_	K00825	AADAT, KAT2
comp10095_c0	53	37	3.12	2.18	0.653067497165468	1	-0.354475301631663	down	0.354475301631663	up	1.09152353015589	no	OK	843	_	_	_	_	_	_	_	_	_	_	_	None	_
comp10096_c0	10	12	0.32	0.38	0.66273607407069	1	0.415522353651478	up	-0.415522353651478	down	-0.926567418759311	no	OK	439	148-1464(-)	gi|291221201|ref|XP_002730611.1|	PREDICTED: predicted protein-like [Saccoglossus kowalevskii]	80%	_	45351.JGI239245	hypothetical protein	80.67%	_	KOG3861	_	None	_
comp100_c0	0	4	0	0.32	noTest	noTest	noTest	noTest	noTest	noTest	noTest	no	NOTEST	628	_	_	_	_	_	_	_	_	_	_	_	None	_
comp10100_c0	3	1	0.35	0.12	noTest	noTest	noTest	noTest	noTest	noTest	noTest	no	NOTEST	437	_	_	_	_	_	_	_	_	_	_	_	None	_
comp10101_c0	4	6	0.3	0.45	0.799900049975013	1	0.710390518753276	up	-0.710390518753276	down	-2.06339097278693	no	OK	362	_	gi|148228689|ref|NP_001081639.1|	zinc finger Y-chromosomal protein 1 [Xenopus laevis]	67%	GO:0005488	_	_	_	_	_	_	None	_
comp10105_c0	4245	3641	499.45	430.51	0.928051160853372	1	-0.0594373165248418	down	0.0594373165248418	up	7.55117831020685	no	OK	79	124-360(-)	gi|387914338|gb|AFK10778.1|	Cytochrome c oxidase polypeptide VIc-2 [Callorhinchus milii]	72%	GO:0016020	_	_	_	_	_	_	K02268	COX6C
comp10106_c0	10	6	0.42	0.25	0.700311134755203	1	-0.556919153799321	down	0.556919153799321	up	-1.39921939014313	no	OK	338	149-1162(-)	gi|405964295|gb|EKC29795.1|	Lysophosphatidylcholine acyltransferase 2 [Crassostrea gigas]	72%	GO:0046872;GO:0016740	7070.XP_969176	similar to CG32699-PA	89.52%	COG0204	_	_	K13510	LPCAT1_2
comp10108_c0	9	9	0.91	0.91	0.866239255512361	1	0.15761523941768	up	-0.15761523941768	down	-1.22016065672765	no	OK	506	_	gi|410825538|gb|AFV91540.1|	C-type preproallatostatin [Pandalopsis japonica]	51%	_	_	_	_	_	_	_	None	_
comp1010_c0	1	0	0.15	0	noTest	noTest	noTest	noTest	noTest	noTest	noTest	no	NOTEST	361	_	_	_	_	_	_	_	_	_	_	_	None	_
comp10110_c0	10	5	0.66	0.33	0.542974480501684	1	-0.809075891499402	down	0.809075891499402	up	-1.49496981032737	no	OK	754	_	_	_	_	_	_	_	_	_	_	_	None	_
comp101120_c0	11	9	1.01	0.83	1	1	-0.124396273654053	down	0.124396273654053	up	-1.07208971183963	no	OK	555	_	_	_	_	_	_	_	_	_	_	_	None	_
comp10112_c0	23	19	0.35	0.29	0.93107537483274	1	-0.112304432921497	down	0.112304432921497	up	-0.0020721751232097	no	OK	1041	3-3125(-)	gi|321472519|gb|EFX83489.1|	hypothetical protein DAPPUDRAFT_315775 [Daphnia pulex]	84%	GO:0016020;GO:0005201;GO:0007165;GO:0005044;GO:0005509;GO:0005578	_	_	_	_	_	_	None	_
comp10113_c0	5	4	0.35	0.28	noTest	noTest	noTest	noTest	noTest	noTest	noTest	no	NOTEST	208	95-718(-)	gi|242013583|ref|XP_002427482.1|	conserved hypothetical protein [Pediculus humanus corporis]	55%	_	_	_	_	_	_	_	K09313	CUTL
comp10116_c0	6847.87	2963.68	159.86	68.86	0.113588964829107	0.73518887788889	-1.04608929685512	down	1.04608929685512	up	7.84030822945659	no	OK	640	3-1922(+)	gi|321463589|gb|EFX74604.1|	hypothetical protein DAPPUDRAFT_56898 [Daphnia pulex]	62%	_	_	_	_	_	_	_	K12350	SMPD1, ASM
comp10120_c0	870.61	1043.42	32.48	38.79	0.52227078844662	1	0.421872381837822	up	-0.421872381837822	down	5.52181318644815	no	OK	138	2-415(+)	gi|395827983|ref|XP_003787167.1|	PREDICTED: eukaryotic translation initiation factor 3 subunit A [Otolemur garnettii]	43%	GO:0009987	_	_	_	_	_	_	None	_
comp10121_c0	4158	4479	72.63	77.82	0.681155058838352	1	0.269260034082626	up	-0.269260034082626	down	7.6916075320009	no	OK	693	425-2503(-)	gi|242024338|ref|XP_002432585.1|	Threonyl-tRNA synthetase, cytoplasmic, putative [Pediculus humanus corporis]	85%	GO:0005524;GO:0004829;GO:0006544;GO:0006566;GO:0006435;GO:0005737;GO:0006563	7244.FBpp0232069	GJ17652	84.41%	COG0441	KOG1637	_	K01868	TARS, thrS
comp10126_c0	10185.22	9241.52	312.11	282.07	0.973550301729739	1	0.0218191754780812	up	-0.0218191754780812	down	8.85414852033627	no	OK	1591	_	gi|499024311|ref|XP_004562913.1|	PREDICTED: histone H3-like centromeric protein CSE4-like [Maylandia zebra]	100%	GO:0005654;GO:0003677;GO:0007596;GO:0046982;GO:0006334;GO:0009792;GO:0040010;GO:0008340;GO:0005576;GO:0010171;GO:0006974;GO:0002119;GO:0000786	9544.ENSMMUP00000028664	annotation not avaliable	100.00%	COG2036	KOG1745	_	K11253	H3
comp101321_c0	5	5	0.5	0.5	1	1	0.154283049400867	up	-0.154283049400867	down	-2.06879585502024	no	OK	510	_	_	_	_	_	_	_	_	_	_	_	None	_
comp10132_c0	0	10	0	1.26	0.00922395944884698	0.148505747126436	5.43884397503243	up	-5.43884397503243	down	-2.04170496540288	no	OK	414	_	_	_	_	_	_	_	_	_	_	_	None	_
comp10133_c0	13	5	1.15	0.44	0.283652797257285	1	-1.17899807535265	down	1.17899807535265	up	-1.23721526829989	no	OK	154	1-462(+)	gi|327281018|ref|XP_003225247.1|	PREDICTED: bestrophin-2-like [Anolis carolinensis]	70%	_	_	_	_	_	_	_	K13879	BEST2, VMD2L1
comp101348_c0	20	21	1.81	1.9	0.859853262159903	1	0.229578931070061	up	-0.229578931070061	down	-0.0303031159838695	no	OK	562	_	_	_	_	_	_	_	_	_	_	_	None	_
comp10134_c0	13.81	11	1.52	1.21	1	1	-0.182266067637953	down	0.182266067637953	up	-0.751260564893011	no	OK	468	_	_	_	_	_	_	_	_	_	_	_	None	_
comp10136_c0	5	3	0.62	0.38	noTest	noTest	noTest	noTest	noTest	noTest	noTest	no	NOTEST	91	74-346(-)	_	_	_	_	_	_	_	_	_	_	None	_
comp10139_c0	10	14	0.55	0.77	0.494712233867671	1	0.633934519611402	up	-0.633934519611402	down	-0.797431573178322	no	OK	896	_	_	_	_	_	_	_	_	_	_	_	None	_
comp10142_c0	3	3	0.4	0.41	noTest	noTest	noTest	noTest	noTest	noTest	noTest	no	NOTEST	387	_	_	_	_	_	_	_	_	_	_	_	None	_
comp10144_c0	6	3	0.4	0.2	noTest	noTest	noTest	noTest	noTest	noTest	noTest	no	NOTEST	756	_	_	_	_	_	_	_	_	_	_	_	None	_
comp10147_c0	7	5	0.58	0.41	0.822491979816544	1	-0.310320115255577	down	0.310320115255577	up	-1.81063404902036	no	OK	612	_	_	_	_	_	_	_	_	_	_	_	None	_
comp1014_c0	1	2	0.14	0.29	noTest	noTest	noTest	noTest	noTest	noTest	noTest	no	NOTEST	370	_	_	_	_	_	_	_	_	_	_	_	None	_
comp10151_c0	3811.28	1995	432.44	227.38	0.241369556818196	0.966131980059179	-0.771721443793309	down	0.771721443793309	up	7.09017769360204	no	OK	454	_	gi|116833143|gb|ABK29484.1|	ribonuclease [Helicoverpa armigera]	67%	_	_	_	_	_	_	_	None	_
comp10157_c0	8	5	0.61	0.38	0.670342248230723	1	-0.496395673520711	down	0.496395673520711	up	-1.69737107269107	no	OK	657	_	_	_	_	_	_	_	_	_	_	_	None	_
comp10158_c0	2	48	0.07	1.71	1.70996143041565e-05	0.000838488701411937	4.57513944112647	up	-4.57513944112647	down	0.307675498959009	yes	OK	296	483-1370(-)	_	_	_	_	_	_	_	_	_	_	None	_
comp101611_c0	65	52	1.72	1.37	0.860400041961191	1	-0.15925528442601	down	0.15925528442601	up	1.47431020501212	no	OK	1833	_	_	_	_	_	_	_	_	_	_	_	None	_
comp10161_c0	1	0	0.09	0	noTest	noTest	noTest	noTest	noTest	noTest	noTest	no	NOTEST	191	3-578(+)	_	_	_	_	_	_	_	_	_	_	None	_
comp10165_c0	4013.06	4670	197.96	229.89	0.561403388922944	1	0.380708101548924	up	-0.380708101548924	down	7.70236903377436	no	OK	1001	_	gi|291226629|ref|XP_002733294.1|	PREDICTED: histone H1-beta-like [Saccoglossus kowalevskii]	58%	GO:0044699	_	_	_	_	_	_	K11275	H1_5
comp10169_c0	2	4	0.29	0.59	noTest	noTest	noTest	noTest	noTest	noTest	noTest	no	NOTEST	359	_	_	_	_	_	_	_	_	_	_	_	None	_
comp10172_c0	5	3	0.69	0.42	noTest	noTest	noTest	noTest	noTest	noTest	noTest	no	NOTEST	378	_	_	_	_	_	_	_	_	_	_	_	None	_
comp10175_c0	12	8	0.83	0.53	0.745854585473486	1	-0.412431154751398	down	0.412431154751398	up	-1.0761415201791	no	OK	576	_	gi|126307038|ref|XP_001369417.1|	PREDICTED: uncharacterized protein C1orf198 homolog [Monodelphis domestica]	51%	_	_	_	_	_	_	_	None	_
comp10180_c0	3	5	0.3	0.5	noTest	noTest	noTest	noTest	noTest	noTest	noTest	no	NOTEST	138	7-420(-)	_	_	_	_	_	_	_	_	_	_	None	_
comp10181_c0	4.99	4	0.46	0.37	noTest	noTest	noTest	noTest	noTest	noTest	noTest	no	NOTEST	552	_	_	_	_	_	_	_	_	_	_	_	None	_
comp10183_c0	3	3	0.41	0.41	noTest	noTest	noTest	noTest	noTest	noTest	noTest	no	NOTEST	385	_	_	_	_	_	_	_	_	_	_	_	None	_
comp101858_c0	78	3	10.15	0.39	3.4598395127643e-06	0.000203173554366585	-4.43408614112436	down	4.43408614112436	up	0.890356678185486	yes	OK	400	_	gi|355784299|gb|EHH65150.1|	hypothetical protein EGM_01849, partial [Macaca fascicularis]	61%	_	_	_	_	_	_	_	None	_
comp10187_c0	30	10	1.67	0.55	0.128892330485785	0.78357452013385	-1.40196577804516	down	1.40196577804516	up	-0.0943707695373829	no	OK	893	_	_	_	_	_	_	_	_	_	_	_	None	_
comp10188_c0	3	6	0.25	0.5	noTest	noTest	noTest	noTest	noTest	noTest	noTest	no	NOTEST	607	_	_	_	_	_	_	_	_	_	_	_	None	_
comp1018_c0	0	4	0	0.23	noTest	noTest	noTest	noTest	noTest	noTest	noTest	no	NOTEST	292	3-878(-)	gi|459184955|ref|XP_004227265.1|	PREDICTED: tubulin polyglutamylase TTLL5-like [Ciona intestinalis]	63%	_	_	_	_	_	_	_	None	_
comp10190_c0	2	1	0.27	0.14	noTest	noTest	noTest	noTest	noTest	noTest	noTest	no	NOTEST	381	_	_	_	_	_	_	_	_	_	_	_	None	_
comp10191_c0	72	55	1.94	1.47	0.769244134161212	1	-0.225680488899907	down	0.225680488899907	up	1.59098739582782	no	OK	508	126-1649(+)	gi|260815625|ref|XP_002602573.1|	hypothetical protein BRAFLDRAFT_225211 [Branchiostoma floridae]	58%	_	_	_	_	_	_	_	None	_
comp10194_c0	3	3	0.27	0.27	noTest	noTest	noTest	noTest	noTest	noTest	noTest	no	NOTEST	572	_	_	_	_	_	_	_	_	_	_	_	None	_
comp10196_c0	33	32	1.74	1.68	0.905421038942385	1	0.116697988657115	up	-0.116697988657115	down	0.632652421675148	no	OK	941	_	_	_	_	_	_	_	_	_	_	_	None	_
comp10199_c0	5241.94	3961.75	158.9	119.61	0.712014900851474	1	-0.241886487048574	down	0.241886487048574	up	7.76907027621301	no	OK	1608	_	_	_	_	_	_	_	_	_	_	_	None	_
comp10202_c0	1063	1006.03	22.74	21.41	0.901702001453413	1	0.082457524985828	up	-0.082457524985828	down	5.62477141249187	no	OK	148	1769-2212(-)	gi|213493456|gb|ACJ47903.1|	mago-nashi [Penaeus monodon]	100%	GO:0005634	7460.XP_001120074	mago nashi	96.55%	_	KOG3392	_	K12877	MAGOH
comp102034_c0	6	15	0.75	1.9	0.180371559600513	0.883550543444895	1.44431012662381	up	-1.44431012662381	down	-0.979807630764419	no	OK	413	_	_	_	_	_	_	_	_	_	_	_	None	_
comp10204_c0	0	8	0	1.07	noTest	noTest	noTest	noTest	noTest	noTest	noTest	no	NOTEST	391	_	_	_	_	_	_	_	_	_	_	_	None	_
comp102053_c0	16	6	0.79	0.3	0.219276673781679	0.940591771194948	-1.22100713418375	down	1.22100713418375	up	-0.949726065330733	no	OK	1001	_	_	_	_	_	_	_	_	_	_	_	None	_
comp10207_c0	10	3	0.29	0.09	0.189983809938349	0.883550543444895	-1.50333287652362	down	1.50333287652362	up	-1.70717495337973	no	OK	1665	_	_	_	_	_	_	_	_	_	_	_	None	_
comp1020_c0	1	1	0.13	0.13	noTest	noTest	noTest	noTest	noTest	noTest	noTest	no	NOTEST	413	_	_	_	_	_	_	_	_	_	_	_	None	_
comp102112_c0	17	18	1.08	1.14	0.840520281578311	1	0.241007927683562	up	-0.241007927683562	down	-0.258589743092333	no	OK	788	_	_	_	_	_	_	_	_	_	_	_	None	_
comp10211_c0	6	9	0.62	0.85	0.700311134755203	1	0.722164749183133	up	-0.722164749183133	down	-1.4764520782836	no	OK	497	_	_	_	_	_	_	_	_	_	_	_	None	_
comp102122_c0	43	21	3.01	1.47	0.263938526410714	0.993786287141806	-0.864668366605187	down	0.864668366605187	up	0.589928567867457	no	OK	166	3-500(+)	gi|219815923|gb|ACL37048.1|	IMD [Litopenaeus vannamei]	100%	GO:0007165	_	_	_	_	_	_	None	_
comp102131_c0	1	2	0.09	0.18	noTest	noTest	noTest	noTest	noTest	noTest	noTest	no	NOTEST	551	_	_	_	_	_	_	_	_	_	_	_	None	_
comp102143_c0	10	16	1.22	1.96	0.366587696800822	1	0.823587183041069	up	-0.823587183041069	down	-0.678665021789266	no	OK	425	_	_	_	_	_	_	_	_	_	_	_	None	_
comp1021_c0	10	10	0.59	0.59	0.876185567281955	1	0.15804192125659	up	-0.15804192125659	down	-1.06803787144085	no	OK	839	_	_	_	_	_	_	_	_	_	_	_	None	_
comp10223_c0	5	6	0.61	0.74	1	1	0.406439787100947	up	-0.406439787100947	down	-1.9285801069709	no	OK	425	_	_	_	_	_	_	_	_	_	_	_	None	_
comp10224_c0	1	1	0.1	0.1	noTest	noTest	noTest	noTest	noTest	noTest	noTest	no	NOTEST	506	_	_	_	_	_	_	_	_	_	_	_	None	_
comp10225_c0	11	7	0.64	0.41	0.725047358553186	1	-0.476472925013479	down	0.476472925013479	up	-1.22868944218848	no	OK	71	638-853(+)	_	_	_	_	_	_	_	_	_	_	None	_
comp102269_c0	5	6	0.54	0.65	1	1	0.406439787100947	up	-0.406439787100947	down	-1.9285801069709	no	OK	61	187-369(+)	_	_	_	_	_	_	_	_	_	_	None	_
comp10226_c0	0	6	0	0.84	noTest	noTest	noTest	noTest	noTest	noTest	noTest	no	NOTEST	376	_	_	_	_	_	_	_	_	_	_	_	None	_
comp102275_c0	31	28	1.85	1.67	1	1	0.0150200805160693	up	-0.0150200805160693	down	0.490721759936454	no	OK	834	_	_	_	_	_	_	_	_	_	_	_	None	_
comp10228_c0	17	5	1.44	0.43	0.119582318692441	0.75010727179804	-1.55924841606001	down	1.55924841606001	up	-0.953587248783386	no	OK	595	_	_	_	_	_	_	_	_	_	_	_	None	_
comp10229_c0	10	35	0.39	1.37	0.0202026097211348	0.265159252589894	1.94144207982611	up	-1.94144207982611	down	0.133791567439631	no	OK	417	2-1252(-)	_	_	_	_	_	_	_	_	_	_	None	_
comp10230_c0	8	5	0.65	0.4	0.670342248230723	1	-0.496395673520711	down	0.496395673520711	up	-1.69737107269107	no	OK	624	_	_	_	_	_	_	_	_	_	_	_	None	_
comp10232_c0	1256	1351.87	68.39	73.5	0.683978588767311	1	0.268195964073093	up	-0.268195964073093	down	5.96395276977384	no	OK	237	199-909(-)	gi|307190437|gb|EFN74473.1|	Proteasome subunit beta type-6 [Camponotus floridanus]	85%	GO:0005634;GO:0051603;GO:0004298;GO:0005737;GO:0005839	7425.XP_001601920	similar to proteasome delta	84.86%	COG0638	KOG0174	NOG232190	K02738	PSMB6
comp102348_c0	11	8	1.34	0.98	0.866239255512361	1	-0.289721006098337	down	0.289721006098337	up	-1.14833000150275	no	OK	426	_	_	_	_	_	_	_	_	_	_	_	None	_
comp10234_c0	6	1	0.78	0.13	noTest	noTest	noTest	noTest	noTest	noTest	noTest	no	NOTEST	400	_	_	_	_	_	_	_	_	_	_	_	None	_
comp10235_c0	6696.34	3426.1	149.52	76.13	0.221568098872078	0.944442873635977	-0.804743169722864	down	0.804743169722864	up	7.8911791701595	no	OK	555	506-2170(-)	gi|195133432|ref|XP_002011143.1|	GI16171 [Drosophila mojavensis]	49%	_	_	_	_	_	_	_	K01435	BTD
comp102365_c0	19	14	2.06	1.53	0.832809174313966	1	-0.274378354135644	down	0.274378354135644	up	-0.352663274920306	no	OK	473	_	gi|449282109|gb|EMC89017.1|	Protein FAM123B, partial [Columba livia]	70%	_	_	_	_	_	_	_	None	_
comp10238_c0	7	9	0.43	0.55	0.725047358553186	1	0.50848540999808	up	-0.50848540999808	down	-1.38571590915889	no	OK	815	_	_	_	_	_	_	_	_	_	_	_	None	_
comp1023_c0	9	4	1	0.45	0.390133159226838	1	-0.966954128946872	down	0.966954128946872	up	-1.70227484650384	no	OK	464	_	_	_	_	_	_	_	_	_	_	_	None	_
comp10243_c0	6	3.55	0.65	0.38	0.799900049975013	1	-0.402404619181419	down	0.402404619181419	up	-2.07419398547478	no	OK	476	_	_	_	_	_	_	_	_	_	_	_	None	_
comp10245_c0	1143.13	1711	43.25	64.52	0.259678572217582	0.98901723549694	0.743868831855239	up	-0.743868831855239	down	6.10694879823887	no	OK	347	3-1043(+)	gi|363733172|ref|XP_420496.3|	PREDICTED: aminoacyl tRNA synthase complex-interacting multifunctional protein 1 isoform X2 [Gallus gallus]	67%	GO:0007165;GO:0005125;GO:0016525;GO:0051607;GO:0006954	9031.ENSGALP00000017152	small inducible cytokine subfamily E, member 1 (endothelial monocyte-activating)	79.50%	COG0073	KOG2241	_	K15437	AIMP1, ARC1
comp10246_c0	480	340	50.17	35.66	0.616992494970187	1	-0.335303297093923	down	0.335303297093923	up	4.2781311880884	no	OK	490	_	gi|110749879|ref|XP_001120529.1|	PREDICTED: H/ACA ribonucleoprotein complex subunit 3-like [Apis mellifera]	89%	GO:0030529;GO:0003676	7460.XP_001120529	H/ACA ribonucleoprotein complex subunit 3	89.06%	COG2260	KOG3503	_	K11130	NOP10, NOLA3
comp10248_c0	8	5	0.65	0.41	0.670342248230723	1	-0.496395673520711	down	0.496395673520711	up	-1.69737107269107	no	OK	54	424-585(+)	_	_	_	_	_	_	_	_	_	_	None	_
comp10249_c0	372.09	426	6.39	7.28	0.593078642045429	1	0.357314915846804	up	-0.357314915846804	down	4.25777299396758	no	OK	892	136-2814(+)	gi|443728181|gb|ELU14642.1|	hypothetical protein CAPTEDRAFT_135345 [Capitella teleta]	63%	GO:0005488	_	_	_	_	_	_	K09228	KRAB
comp10250_c0	5	6	0.5	0.6	1	1	0.406439787100947	up	-0.406439787100947	down	-1.9285801069709	no	OK	513	_	_	_	_	_	_	_	_	_	_	_	None	_
comp102538_c0	4	3	0.45	0.34	noTest	noTest	noTest	noTest	noTest	noTest	noTest	no	NOTEST	457	_	_	_	_	_	_	_	_	_	_	_	None	_
comp10253_c0	192	154	13.87	11.13	0.822624286681759	1	-0.15596073568133	down	0.15596073568133	up	3.03826157561605	no	OK	694	_	_	_	_	_	_	_	_	_	_	_	None	_
comp10256_c0	10	1	1.01	0.1	0.0399704909450037	0.418326048243484	-2.89188054897879	down	2.89188054897879	up	-1.95466173290637	no	OK	169	2-508(-)	_	_	_	_	_	_	_	_	_	_	None	_
comp102578_c0	2	3	0.2	0.3	noTest	noTest	noTest	noTest	noTest	noTest	noTest	no	NOTEST	518	_	_	_	_	_	_	_	_	_	_	_	None	_
comp10260_c0	18	19	0.43	0.45	0.847540441432281	1	0.236791628295187	up	-0.236791628295187	down	-0.178413101549182	no	OK	612	2-1837(+)	gi|328788228|ref|XP_395074.4|	PREDICTED: WD repeat-containing protein 20-like [Apis mellifera]	66%	_	7460.XP_395074	similar to WD repeat domain 20	79.11%	COG2319	_	_	None	_
comp10262_c0	1772.99	1418.79	70.96	56.61	0.809064758143904	1	-0.159304142557694	down	0.159304142557694	up	6.2435782393511	no	OK	284	189-1040(-)	gi|157112612|ref|XP_001657588.1|	short-chain dehydrogenase [Aedes aegypti]	81%	GO:0000166;GO:0055114;GO:0016491	7159.AAEL006224-PA	short-chain dehydrogenase	80.41%	COG1028	KOG0725	_	K11147	DHRS4
comp10264_c0	22	22	0.4	0.4	0.933711020672468	1	0.160170534065284	up	-0.160170534065284	down	0.0703183639946292	no	OK	714	528-2669(-)	gi|350420581|ref|XP_003492555.1|	PREDICTED: hypothetical protein LOC100741636 isoform 1 [Bombus impatiens]	64%	_	7070.XP_971115	similar to CG13917-PA	80.69%	_	KOG0393;KOG1987	_	None	_
comp102660_c0	19	16	1.17	0.98	1	1	-0.0847256907059762	down	0.0847256907059762	up	-0.264484283668493	no	OK	810	_	_	_	_	_	_	_	_	_	_	_	None	_
comp102687_c0	20	23	1.16	1.33	0.734081712941646	1	0.359428739494931	up	-0.359428739494931	down	0.040985147284167	no	OK	856	_	_	_	_	_	_	_	_	_	_	_	None	_
comp10269_c0	394.02	721	22.35	40.84	0.120847953878325	0.755837639666313	1.03329803117257	up	-1.03329803117257	down	4.75818747428505	no	OK	875	_	_	_	_	_	_	_	_	_	_	_	None	_
comp10273_c0	11	28	0.56	1.42	0.0740011409734814	0.594071844622712	1.48780153203062	up	-1.48780153203062	down	-0.0805472551292581	no	OK	973	_	gi|241999426|ref|XP_002434356.1|	retinal protein, putative [Ixodes scapularis]	83%	GO:0004114;GO:0006144	6945.ISCW018709-PA	retinal protein, putative	88.71%	_	KOG4037	_	None	_
comp10274_c0	38692.76	38123.77	730.37	715.93	0.829681807526861	1	0.140614714022312	up	-0.140614714022312	down	10.8408439312722	no	OK	399	1327-2523(-)	gi|405952344|gb|EKC20167.1|	60S ribosomal protein L4 [Crassostrea gigas]	79%	_	7425.XP_001608023	similar to ribosomal protein L4	83.93%	COG0088	KOG1475	_	K02930	RP-L4e, RPL4
comp10277_c0	5.97	2	0.78	0.26	noTest	noTest	noTest	noTest	noTest	noTest	noTest	no	NOTEST	125	23-397(-)	gi|380703048|gb|AFD96494.1|	sex-determinating region Y protein, partial [Mus musculus]	46%	_	_	_	_	_	_	_	K03260	EIF4G
comp10280_c0	1766.2	2515.7	84.08	119.5	0.306972404586675	1	0.672554938299853	up	-0.672554938299853	down	6.69039244084832	no	OK	223	245-913(-)	gi|312190935|gb|ADQ43366.1|	HMGBa [Litopenaeus vannamei]	100%	_	7070.XP_973934	similar to High mobility group protein DSP1 (Protein dorsal switch 1)	84.02%	COG5648	KOG0381	_	K10802	HMGB1
comp10281_c0	0	2	0	0.29	noTest	noTest	noTest	noTest	noTest	noTest	noTest	no	NOTEST	369	_	_	_	_	_	_	_	_	_	_	_	None	_
comp10282_c0	26	2	1.08	0.08	0.00177410599369218	0.0414960384965289	-3.39212021065586	down	3.39212021065586	up	-0.62283874520924	yes	OK	381	2-1144(+)	gi|442619822|ref|NP_001262711.1|	CG31122, isoform C [Drosophila CG31122, isoform C [Drosophila melanogaster]	67%	GO:0046331	_	_	_	_	_	_	None	_
comp10283_c0	12295.61	10062.99	1287.97	1057.91	0.845949588110095	1	-0.127137025672976	down	0.127137025672976	up	9.05277448282203	no	OK	122	38-403(-)	gi|328899629|gb|AEB54643.1|	ribosomal protein L36 [Procambarus clarkii]	92%	GO:0006415;GO:0000184;GO:0022625;GO:0006414;GO:0006413;GO:0006614;GO:0042254;GO:0005730;GO:0019083;GO:0003735	13616.ENSMODP00000001529	similar to 60S ribosomal protein L36	79.41%	COG5051	KOG3452	_	K02920	RP-L36e, RPL36
comp102841_c0	33.84	20	1.51	0.89	0.474911271233247	1	-0.597783043230961	down	0.597783043230961	up	0.350602694169972	no	OK	1100	_	_	_	_	_	_	_	_	_	_	_	None	_
comp10284_c0	6	2	0.69	0.23	noTest	noTest	noTest	noTest	noTest	noTest	noTest	no	NOTEST	447	_	_	_	_	_	_	_	_	_	_	_	None	_
comp10288_c0	645	592	62.24	57.28	0.957594081872828	1	0.0382712781386734	up	-0.0382712781386734	down	4.88144827450858	no	OK	528	_	gi|384249964|gb|EIE23444.1|	putative beta-N-acetylhexosaminidase [Coccomyxa subellipsoidea C-169]	68%	GO:0004553;GO:0005975	_	_	_	_	_	_	K12373	HEXA_B
comp10289_c0	2	0	0.28	0	noTest	noTest	noTest	noTest	noTest	noTest	noTest	no	NOTEST	380	_	_	_	_	_	_	_	_	_	_	_	None	_
comp1028_c0	2	1	0.28	0.14	noTest	noTest	noTest	noTest	noTest	noTest	noTest	no	NOTEST	374	_	_	_	_	_	_	_	_	_	_	_	None	_
comp102910_c0	21	17	1.39	1.13	0.92510758526498	1	-0.141002394403474	down	0.141002394403474	up	-0.146923992827417	no	OK	753	_	_	_	_	_	_	_	_	_	_	_	None	_
comp10291_c0	2	10	0.2	0.98	0.0999758185423419	0.68958686691826	2.33867893866386	up	-2.33867893866386	down	-1.7852796810582	no	OK	522	_	_	_	_	_	_	_	_	_	_	_	None	_
comp10296_c0	4	9	0.39	0.88	0.390133159226838	1	1.27703930630685	up	-1.27703930630685	down	-1.67772020811941	no	OK	525	_	_	_	_	_	_	_	_	_	_	_	None	_
comp102970_c0	15	13	1.17	1.01	1	1	-0.0436813345773004	down	0.0436813345773004	up	-0.58560907444523	no	OK	646	_	_	_	_	_	_	_	_	_	_	_	None	_
comp10297_c0	0	9	0	1.26	noTest	noTest	noTest	noTest	noTest	noTest	noTest	no	NOTEST	378	_	_	_	_	_	_	_	_	_	_	_	None	_
comp10299_c0	4	7	0.23	0.41	0.633150091620857	1	0.924962654947426	up	-0.924962654947426	down	-1.92334713185365	no	OK	284	3-854(-)	gi|328697503|ref|XP_003240357.1|	PREDICTED: CD166 antigen-like isoform 1 [Acyrthosiphon pisum]	53%	_	_	_	_	_	_	_	None	_
comp1029_c0	3	8	0.33	0.89	0.33368077865829	1	1.4972788269199	up	-1.4972788269199	down	-1.91810873308606	no	OK	464	_	_	_	_	_	_	_	_	_	_	_	None	_
comp10301_c0	39	36.15	3.55	3.3	1	1	0.0462037056926411	up	-0.0462037056926411	down	0.837609967119434	no	OK	557	_	_	_	_	_	_	_	_	_	_	_	None	_
comp10303_c0	19	1	0.91	0.05	0.00304284898278224	0.0643897506542748	-3.80019342272584	down	3.80019342272584	up	-1.10450060248484	no	OK	286	171-1028(-)	_	_	_	_	_	_	_	_	_	_	None	_
comp10307_c0	21	33	0.52	0.81	0.329841878299948	1	0.806320191292249	up	-0.806320191292249	down	0.379075409596974	no	OK	651	3-1958(+)	gi|443710414|gb|ELU04667.1|	hypothetical protein CAPTEDRAFT_198117 [Capitella teleta]	59%	GO:0003677;GO:0005667;GO:0006355;GO:0045449;GO:0003700	_	_	_	_	_	_	K09391	E2F7_8
comp10309_c0	8	6	0.76	0.57	0.840165938536108	1	-0.244238935820631	down	0.244238935820631	up	-1.5877775985543	no	OK	58	222-395(-)	_	_	_	_	_	_	_	_	_	_	None	_
comp10310_c0	4410.23	3354	505.2	385.98	0.72239425201545	1	-0.23289211288546	down	0.23289211288546	up	7.52386080684554	no	OK	71	80-292(+)	gi|498946172|ref|XP_004522328.1|	PREDICTED: uncharacterized protein LOC101458255 [Ceratitis capitata]	63%	_	_	_	_	_	_	_	None	_
comp10312_c0	6	2	0.63	0.21	noTest	noTest	noTest	noTest	noTest	noTest	noTest	no	NOTEST	489	_	_	_	_	_	_	_	_	_	_	_	None	_
comp10314_c0	3	5	0.43	0.72	noTest	noTest	noTest	noTest	noTest	noTest	noTest	no	NOTEST	367	_	_	_	_	_	_	_	_	_	_	_	None	_
comp10316_c0	6	13	0.33	0.71	0.266750176205126	0.994389910586259	1.24129283668295	up	-1.24129283668295	down	-1.12755004814985	no	OK	200	213-812(+)	gi|156537261|ref|XP_001605594.1|	PREDICTED: serine/threonine/tyrosine-interacting protein-like isoform 1 [Nasonia vitripennis]	73%	GO:0004721;GO:0006470	7425.XP_001605594	hypothetical protein LOC100121993	80.26%	COG2453	KOG1716	_	None	_
comp10317_c0	732.52	621	92.08	78.52	0.909487906816211	1	-0.0772026418757559	down	0.0772026418757559	up	5.00864185288933	no	OK	110	84-416(+)	gi|391347875|ref|XP_003748179.1|	PREDICTED: histone H1.0-A-like [Metaseiulus occidentalis]	73%	GO:0043229	10228.JGI53828	hypothetical protein	76.81%	_	KOG4012	_	K11275	H1_5
comp10318_c0	9	8	0.48	0.43	1	1	-0.0077094930266039	down	0.0077094930266039	up	-1.30487754299695	no	OK	926	_	_	_	_	_	_	_	_	_	_	_	None	_
comp103191_c0	0	48	0	3.45	4.65726979961044e-07	3.19072526696715e-05	7.67530447749504	up	-7.67530447749504	down	0.252645794399223	yes	OK	698	_	_	_	_	_	_	_	_	_	_	_	None	_
comp1031_c0	6	7	0.34	0.4	1	1	0.370088097823707	up	-0.370088097823707	down	-1.68755269375577	no	OK	279	2-838(+)	gi|367053984|ref|XP_003657370.1|	hypothetical protein THITE_2092541 [Thielavia terrestris NRRL 8126]	50%	_	_	_	_	_	_	_	None	_
comp10320_c0	12324.42	6486.39	132.08	69.1	0.245229777196286	0.973261975232591	-0.764059354527642	down	0.764059354527642	up	8.78620855193742	no	OK	1312	550-4485(-)	gi|470295607|ref|XP_004345096.1|	XDH protein [Capsaspora owczarzaki ATCC 30864]	53%	GO:0043167;GO:0016491	_	_	_	_	_	_	K00106	XDH
comp10321_c0	11	15	0.63	0.86	0.521384999948501	1	0.597749103786622	up	-0.597749103786622	down	-0.682185399092411	no	OK	868	_	_	_	_	_	_	_	_	_	_	_	None	_
comp10323_c0	24273.12	20993	1044.14	900.6	0.94218647453777	1	-0.047454831479719	down	0.047454831479719	up	10.0725725050759	no	OK	165	647-1141(-)	gi|328899750|gb|AEB54647.1|	ribosomal protein S18 [Procambarus clarkii]	99%	GO:0005840;GO:0042254;GO:0006412;GO:0003735;GO:0019843	7739.JGI114927	annotation not available	96.71%	COG0099	KOG3311	NOG230128	K02964	RP-S18e, RPS18
comp10324_c0	9	6	0.78	0.52	0.700311134755203	1	-0.409033548135897	down	0.409033548135897	up	-1.49034362414605	no	OK	583	_	_	_	_	_	_	_	_	_	_	_	None	_
comp10327_c0	17332	42485.69	487.89	1190.93	0.0290086329069458	0.346382439902468	1.45552413956725	up	-1.45552413956725	down	10.5142142708054	no	OK	407	94-1314(+)	gi|378596720|gb|AFC34501.1|	calreticulin [Litopenaeus vannamei]	100%	GO:0006457;GO:0005783;GO:0005509;GO:0051082	7460.XP_392689	calreticulin	87.57%	_	KOG0674	_	K08057	CALR
comp1032_c0	6	5	0.36	0.3	1	1	-0.096640776070524	down	0.096640776070524	up	-1.93380759794632	no	OK	830	_	_	_	_	_	_	_	_	_	_	_	None	_
comp10330_c0	1	3	0.15	0.44	noTest	noTest	noTest	noTest	noTest	noTest	noTest	no	NOTEST	362	_	gi|312099915|ref|XP_003149364.1|	hypothetical protein LOAG_13811 [Loa loa]	66%	_	_	_	_	_	_	_	None	_
comp103323_c0	8	8	1.11	1.12	1	1	0.157085119288662	up	-0.157085119288662	down	-1.39021864719729	no	OK	376	_	_	_	_	_	_	_	_	_	_	_	None	_
comp10335_c0	8	6	0.72	0.54	0.840165938536108	1	-0.244238935820631	down	0.244238935820631	up	-1.5877775985543	no	OK	563	_	_	_	_	_	_	_	_	_	_	_	None	_
comp10339_c0	2	2	0.26	0.26	noTest	noTest	noTest	noTest	noTest	noTest	noTest	no	NOTEST	396	_	_	_	_	_	_	_	_	_	_	_	None	_
comp103409_c0	16	23	1.43	2.07	0.458420066949481	1	0.676665241950098	up	-0.676665241950098	down	-0.0942288539739713	no	OK	566	_	_	_	_	_	_	_	_	_	_	_	None	_
comp10340_c0	14855.28	8239.12	474.2	261.56	0.29454958666256	1	-0.688403055419436	down	0.688403055419436	up	9.08418626277216	no	OK	1483	_	gi|405956000|gb|EKC22868.1|	Microsomal glutathione S-transferase 3 [Crassostrea gigas]	79%	_	_	_	_	_	_	_	K00799	E2.5.1.18, gst
comp10341_c0	1	5	0.14	0.73	noTest	noTest	noTest	noTest	noTest	noTest	noTest	no	NOTEST	363	_	_	_	_	_	_	_	_	_	_	_	None	_
comp10342_c0	194	19	17.1	1.68	3.59834664862567e-05	0.00158000130116927	-3.17415080586224	down	3.17415080586224	up	2.2847465288199	yes	OK	575	_	_	_	_	_	_	_	_	_	_	_	None	_
comp103470_c0	13	8	1.55	0.96	0.639220145812011	1	-0.525517282543273	down	0.525517282543273	up	-1.00747636721689	no	OK	433	_	_	_	_	_	_	_	_	_	_	_	None	_
comp103477_c0	10	11	0.95	1.05	0.763626992083732	1	0.292518655824533	up	-0.292518655824533	down	-0.995616601917744	no	OK	536	_	_	_	_	_	_	_	_	_	_	_	None	_
comp10348_c0	24354.33	21198.86	1817.39	1582.73	0.953493969480593	1	-0.0381733924629212	down	0.0381733924629212	up	10.0819506200228	no	OK	213	33-671(-)	gi|289472558|gb|ADC97464.1|	putative 60S ribosomal protein L13a [Amblyomma maculatum]	76%	GO:0005840	6945.ISCW019130-PA	ribosomal protein L13A, putative	76.35%	COG0102	KOG3204	_	K02872	RP-L13Ae, RPL13A
comp10349_c0	3	1	0.44	0.15	noTest	noTest	noTest	noTest	noTest	noTest	noTest	no	NOTEST	362	_	_	_	_	_	_	_	_	_	_	_	None	_
comp10350_c0	2	1	0.2	0.1	noTest	noTest	noTest	noTest	noTest	noTest	noTest	no	NOTEST	511	_	_	_	_	_	_	_	_	_	_	_	None	_
comp103513_c0	26	15	1.46	0.84	0.477216475311809	1	-0.623616810655318	down	0.623616810655318	up	-0.0462669554849747	no	OK	881	_	_	_	_	_	_	_	_	_	_	_	None	_
comp10355_c0	4	10	0.48	1.22	0.238790282278216	0.962859420577893	1.42535159380919	up	-1.42535159380919	down	-1.56870011293947	no	OK	427	_	_	_	_	_	_	_	_	_	_	_	None	_
comp10356_c0	12	11	0.63	0.58	1	1	0.0356825997631628	up	-0.0356825997631628	down	-0.868129999646011	no	OK	135	113-517(+)	gi|321476129|gb|EFX87090.1|	hypothetical protein DAPPUDRAFT_192692 [Daphnia pulex]	69%	_	_	_	_	_	_	_	None	_
comp10357_c0	4	1	0.49	0.12	noTest	noTest	noTest	noTest	noTest	noTest	noTest	no	NOTEST	425	_	_	_	_	_	_	_	_	_	_	_	None	_
comp103595_c0	5	2	0.71	0.28	noTest	noTest	noTest	noTest	noTest	noTest	noTest	no	NOTEST	371	_	_	_	_	_	_	_	_	_	_	_	None	_
comp103599_c0	13	4	1.75	0.54	0.187025841917751	0.883550543444895	-1.48476191846354	down	1.48476191846354	up	-1.3223874572852	no	OK	128	2-388(+)	gi|109084446|ref|XP_001095290.1|	PREDICTED: hypothetical protein LOC706885 [Macaca mulatta]	95%	GO:0003723;GO:0006415;GO:0000184;GO:0022625;GO:0006414;GO:0006413;GO:0006614;GO:0042254;GO:0005515;GO:0019083;GO:0003735	9544.ENSMMUP00000019544	60S acidic ribosomal protein P1-like	100.00%	COG2058	KOG1762	_	K02942	RP-LP1, RPLP1
comp10359_c0	2	8	0.25	1.01	0.191275790676091	0.883550543444895	2.02504191871724	up	-2.02504191871724	down	-2.05256116332599	no	OK	415	_	_	_	_	_	_	_	_	_	_	_	None	_
comp103635_c0	21	19	1.41	1.28	1	1	0.0173816119964442	up	-0.0173816119964442	down	-0.0699814877588366	no	OK	744	_	_	_	_	_	_	_	_	_	_	_	None	_
comp10363_c0	3145.78	553	271.21	47.76	0.000661432280278035	0.0183341056742778	-2.34568412815937	down	2.34568412815937	up	6.40766737769298	yes	OK	137	1-411(+)	_	_	_	_	_	_	_	_	_	_	None	_
comp10364_c0	1	5	0.08	0.42	noTest	noTest	noTest	noTest	noTest	noTest	noTest	no	NOTEST	597	_	_	_	_	_	_	_	_	_	_	_	None	_
comp103650_c0	26	41	2.13	3.37	0.325787270968969	1	0.812804616124388	up	-0.812804616124388	down	0.69128037669832	no	OK	615	_	_	_	_	_	_	_	_	_	_	_	None	_
comp103689_c0	12	4	1.71	0.57	0.238790282278216	0.962859420577893	-1.37167579067167	down	1.37167579067167	up	-1.40821354400723	no	OK	368	_	_	_	_	_	_	_	_	_	_	_	None	_
comp10368_c0	9	12	0.57	0.76	0.545915011108221	1	0.563407959314903	up	-0.563407959314903	down	-0.99166386574111	no	OK	791	_	_	_	_	_	_	_	_	_	_	_	None	_
comp103711_c0	10	14	0.78	1.09	0.494712233867671	1	0.633934519611402	up	-0.633934519611402	down	-0.797431573178322	no	OK	648	_	_	_	_	_	_	_	_	_	_	_	None	_
comp10371_c0	665.03	669.43	80.22	81.18	0.797972101569889	1	0.17057672161285	up	-0.17057672161285	down	4.99402134097064	no	OK	429	_	_	_	_	_	_	_	_	_	_	_	None	_
comp10372_c0	98	75	1.12	0.85	0.751745550019433	1	-0.223251791523706	down	0.223251791523706	up	2.03679085188029	no	OK	1100	812-4111(-)	gi|91088575|ref|XP_973165.1|	PREDICTED: similar to ubiquitination factor E4 [Tribolium castaneum]	67%	_	_	_	_	_	_	_	K10597	UBE4B, UFD2
comp10373_c0	26511.69	19740.02	1212.56	900.65	0.687005054056082	1	-0.263531915987929	down	0.263531915987929	up	10.0976424608427	no	OK	297	186-1076(-)	_	_	_	_	_	_	_	_	_	_	None	_
comp10374_c0	13348.97	12235.81	1614.35	1487.56	0.955735509515033	1	0.0363883530050931	up	-0.0363883530050931	down	9.25179218272934	no	OK	428	_	gi|328899610|gb|AEB54642.1|	ribosomal protein L35 [Procambarus clarkii]	88%	GO:0042254;GO:0006412;GO:0022625;GO:0003735	7070.XP_970855	similar to ribosomal protein L35e	79.17%	COG0255	KOG3436	_	K02918	RP-L35e, RPL35
comp10375_c0	252	104	19.92	8.44	0.105082136041705	0.707382184085621	-1.11309238893065	down	1.11309238893065	up	3.05562293225152	no	OK	804	_	gi|339235071|ref|XP_003379090.1|	sphingomyelin phosphodiesterase [Trichinella spiralis]	56%	_	_	_	_	_	_	_	K12350	SMPD1, ASM
comp103769_c0	26	17	0.95	0.62	0.609666047722183	1	-0.445675774575615	down	0.445675774575615	up	0.025537779566118	no	OK	1335	_	_	_	_	_	_	_	_	_	_	_	None	_
comp10376_c0	6	3	0.38	0.19	noTest	noTest	noTest	noTest	noTest	noTest	noTest	no	NOTEST	787	_	_	_	_	_	_	_	_	_	_	_	None	_
comp10377_c0	7	5	0.69	0.49	0.822491979816544	1	-0.310320115255577	down	0.310320115255577	up	-1.81063404902036	no	OK	173	2-520(-)	gi|512922622|ref|XP_004904776.1|	PREDICTED: transcription cofactor vestigial-like protein 4, partial [Heterocephalus glaber]	64%	_	_	_	_	_	_	_	None	_
comp10378_c0	19	14	0.55	0.39	0.832809174313966	1	-0.274378354135644	down	0.274378354135644	up	-0.352663274920306	no	OK	1246	_	_	_	_	_	_	_	_	_	_	_	None	_
comp103799_c0	18	8	2.11	0.94	0.366587696800822	1	-0.987003524069393	down	0.987003524069393	up	-0.70685950299873	no	OK	440	_	_	_	_	_	_	_	_	_	_	_	None	_
comp10379_c0	2	0	0.29	0	noTest	noTest	noTest	noTest	noTest	noTest	noTest	no	NOTEST	120	1-363(+)	gi|383857439|ref|XP_003704212.1|	PREDICTED: forkhead box protein P2-like [Megachile rotundata]	78%	GO:0003677	7460.A7M6D2	FoxP protein	77.42%	_	KOG4385	_	K09409	FOXP
comp1037_c0	2	1	0.3	0.15	noTest	noTest	noTest	noTest	noTest	noTest	noTest	no	NOTEST	353	_	_	_	_	_	_	_	_	_	_	_	None	_
comp10384_c0	8	8	0.32	0.32	1	1	0.157085119288662	up	-0.157085119288662	down	-1.39021864719729	no	OK	346	3-1040(+)	gi|395529179|ref|XP_003766696.1|	PREDICTED: zinc finger protein 420-like [Sarcophilus harrisii]	54%	_	_	_	_	_	_	_	K09228	KRAB
comp103874_c0	7	6	0.42	0.36	1	1	-0.0581633775554964	down	0.0581633775554964	up	-1.69246367153836	no	OK	828	_	_	_	_	_	_	_	_	_	_	_	None	_
comp10387_c0	3	6	0.24	0.47	noTest	noTest	noTest	noTest	noTest	noTest	noTest	no	NOTEST	640	_	gi|124803481|ref|XP_001347733.1|	conserved Plasmodium protein [Plasmodium falciparum 3D7]	96%	_	_	_	_	_	_	_	None	_
comp10388_c0	1177.48	1101	108.57	101.76	0.921788387954205	1	0.0656744695286118	up	-0.0656744695286118	down	5.76314049086375	no	OK	122	22-387(+)	gi|288856252|ref|NP_001165781.1|	NADH dehydrogenase [ubiquinone]	75%	_	7425.NP_001165781	NADH dehydrogenase (ubiquinone) Fe-S protein 6, 13kDa (NADH-coenzyme Q reductase)	75.29%	_	KOG3456	_	K03939	NDUFS6
comp1038_c0	4	1	0.44	0.11	noTest	noTest	noTest	noTest	noTest	noTest	noTest	no	NOTEST	470	_	_	_	_	_	_	_	_	_	_	_	None	_
comp10392_c0	1	1	0.12	0.12	noTest	noTest	noTest	noTest	noTest	noTest	noTest	no	NOTEST	111	1-333(+)	_	_	_	_	_	_	_	_	_	_	None	_
comp10395_c0	18	6	0.75	0.25	0.148529576267713	0.813253510194901	-1.38832757917869	down	1.38832757917869	up	-0.826911974240763	no	OK	1177	_	_	_	_	_	_	_	_	_	_	_	None	_
comp10397_c0	7	1	0.76	0.11	noTest	noTest	noTest	noTest	noTest	noTest	noTest	no	NOTEST	472	_	_	_	_	_	_	_	_	_	_	_	None	_
comp10400_c0	9	9	0.73	0.73	0.866239255512361	1	0.15761523941768	up	-0.15761523941768	down	-1.22016065672765	no	OK	207	1-624(+)	gi|291225640|ref|XP_002732807.1|	PREDICTED: cyclin-dependent kinase 5-like [Saccoglossus kowalevskii]	98%	GO:0000074;GO:0005524;GO:0009069;GO:0043524;GO:0021954;GO:0010842;GO:0060059;GO:0048935;GO:0021634;GO:0004693;GO:0035173;GO:0051301;GO:0007049;GO:0016572	7955.ENSDARP00000073666	cyclin-dependent protein kinase 5	98.47%	COG0515	KOG0662	_	K02090	CDK5
comp104048_c0	20	12	0.84	0.5	0.587190652215211	1	-0.565802129188118	down	0.565802129188118	up	-0.401919671413957	no	OK	1175	_	_	_	_	_	_	_	_	_	_	_	None	_
comp10404_c0	3	6	0.41	0.82	noTest	noTest	noTest	noTest	noTest	noTest	noTest	no	NOTEST	384	_	_	_	_	_	_	_	_	_	_	_	None	_
comp104068_c0	12	11	1.51	1.39	1	1	0.0356825997631628	up	-0.0356825997631628	down	-0.868129999646011	no	OK	412	_	gi|344250492|gb|EGW06596.1|	Elongation factor 1-alpha 1 [Cricetulus griseus]	96%	GO:0005840;GO:0006184;GO:0006448;GO:0003746;GO:0005525;GO:0003924	_	_	_	_	_	_	K03231	EEF1A
comp10406_c0	978.39	402.33	122.35	50.6	0.09300926530579	0.671774958776451	-1.12019302496295	down	1.12019302496295	up	5.00902407064405	no	OK	415	_	_	_	_	_	_	_	_	_	_	_	None	_
comp10411_c0	7	8	0.55	0.62	1	1	0.343160677553796	up	-0.343160677553796	down	-1.48108471325102	no	OK	645	_	_	_	_	_	_	_	_	_	_	_	None	_
comp10417_c0	2	3	0.25	0.38	noTest	noTest	noTest	noTest	noTest	noTest	noTest	no	NOTEST	409	_	_	_	_	_	_	_	_	_	_	_	None	_
comp10419_c0	3	20	0.19	1.27	0.0114318296119844	0.174595215892125	2.79418936829199	up	-2.79418936829199	down	-0.834235186539588	no	OK	784	_	_	_	_	_	_	_	_	_	_	_	None	_
comp1041_c0	4	2	0.55	0.28	noTest	noTest	noTest	noTest	noTest	noTest	noTest	no	NOTEST	382	_	_	_	_	_	_	_	_	_	_	_	None	_
comp10420_c0	2	2	0.26	0.26	noTest	noTest	noTest	noTest	noTest	noTest	noTest	no	NOTEST	405	_	_	_	_	_	_	_	_	_	_	_	None	_
comp10427_c0	4	6	0.42	0.63	0.799900049975013	1	0.710390518753276	up	-0.710390518753276	down	-2.06339097278693	no	OK	486	_	_	_	_	_	_	_	_	_	_	_	None	_
comp104309_c0	14	8	1.52	0.87	0.545915011108221	1	-0.630379822152514	down	0.630379822152514	up	-0.942004806981804	no	OK	472	_	_	_	_	_	_	_	_	_	_	_	None	_
comp10433_c0	10	7	0.64	0.44	0.854436836881098	1	-0.342347017605171	down	0.342347017605171	up	-1.30925676981387	no	OK	785	_	_	_	_	_	_	_	_	_	_	_	None	_
comp10436_c0	7	18	0.65	1.68	0.148529576267714	0.813253510194901	1.489936228488	up	-1.489936228488	down	-0.726064188437864	no	OK	546	_	_	_	_	_	_	_	_	_	_	_	None	_
comp10442_c0	7651.04	7164.14	339.52	317.1	0.918481718193074	1	0.0671034741965597	up	-0.0671034741965597	down	8.46441274307898	no	OK	178	48-581(+)	gi|425906080|gb|AFY10818.1|	mitochondrial cytochrome c oxidase subunit IV [Litopenaeus vannamei]	99%	GO:0045277;GO:0006123;GO:0004129;GO:0015992	7070.NP_001164085	cytochrome c oxidase subunit IV	82.93%	_	KOG4075	_	K02263	COX4
comp10443_c0	1315	1253	53.71	51.03	0.889426262269115	1	0.0922943875575556	up	-0.0922943875575556	down	5.93676111244554	no	OK	206	293-910(-)	gi|81251485|gb|ABB70064.1|	WSSV receptor Rab7 [Penaeus monodon]	100%	GO:0007264;GO:0005525;GO:0015031	45351.JGI181611	hypothetical protein	97.53%	COG1100	KOG0394	_	K07897	RAB7A
comp104485_c0	34	27	1.45	1.15	0.900017540861698	1	-0.16919197307503	down	0.16919197307503	up	0.534913289256371	no	OK	85	641-895(+)	_	_	_	_	_	_	_	_	_	_	None	_
comp10448_c0	1818	1124	99.9	61.67	0.419553152934635	1	-0.53162808632344	down	0.53162808632344	up	6.1157753850245	no	OK	244	127-858(+)	gi|340716447|ref|XP_003396709.1|	PREDICTED: l-xylulose reductase-like [Bombus terrestris]	76%	GO:0008152	28377.ENSACAP00000009981	dicarbonyl/L-xylulose reductase	77.69%	COG1028	KOG1207	_	K03331	E1.1.1.10
comp1044926_c0	0	2	0	0.27	noTest	noTest	noTest	noTest	noTest	noTest	noTest	no	NOTEST	128	1-387(+)	gi|345487941|ref|XP_001606578.2|	PREDICTED: SH3 domain-containing RING finger protein 3-like [Nasonia vitripennis]	68%	_	_	_	_	_	_	_	K12171	SH3RF, POSH
comp10451_c0	12	2	0.87	0.15	0.0729734211235395	0.589893931425433	-2.29346444486698	down	2.29346444486698	up	-1.60680980231408	no	OK	690	_	_	_	_	_	_	_	_	_	_	_	None	_
comp10453_c0	16	10	0.51	0.32	0.701512770883983	1	-0.506046059127839	down	0.506046059127839	up	-0.699804340609914	no	OK	448	199-1545(+)	gi|390349193|ref|XP_003727162.1|	PREDICTED: DNA topoisomerase 2-binding protein 1-like [Strongylocentrotus purpuratus]	63%	_	_	_	_	_	_	_	K10728	TOPBP1
comp10454_c0	0	6	0	0.82	noTest	noTest	noTest	noTest	noTest	noTest	noTest	no	NOTEST	385	_	_	_	_	_	_	_	_	_	_	_	None	_
comp10456_c0	10	14.01	1.45	2.04	0.494712233867671	1	0.633934519611402	up	-0.633934519611402	down	-0.797431573178322	no	OK	363	_	_	_	_	_	_	_	_	_	_	_	None	_
comp10460_c0	0	2	0	0.23	noTest	noTest	noTest	noTest	noTest	noTest	noTest	no	NOTEST	58	278-454(+)	_	_	_	_	_	_	_	_	_	_	None	_
comp104622_c0	11	16	1.38	2.01	0.454081824666901	1	0.689461275632761	up	-0.689461275632761	down	-0.626123009329788	no	OK	415	_	_	_	_	_	_	_	_	_	_	_	None	_
comp10462_c0	0	6	0	0.62	noTest	noTest	noTest	noTest	noTest	noTest	noTest	no	NOTEST	495	_	_	_	_	_	_	_	_	_	_	_	None	_
comp10464_c0	4	7	0.36	0.62	0.633150091620857	1	0.924962654947426	up	-0.924962654947426	down	-1.92334713185365	no	OK	569	_	_	_	_	_	_	_	_	_	_	_	None	_
comp10466_c0	7	3	0.92	0.4	0.442578710644678	1	-1.00457710027979	down	1.00457710027979	up	-2.07958531175296	no	OK	395	_	_	_	_	_	_	_	_	_	_	_	None	_
comp10467_c0	9	24	0.31	0.84	0.0781883389190801	0.614064515413263	1.54942875628962	up	-1.54942875628962	down	-0.32212681256324	no	OK	1398	_	_	_	_	_	_	_	_	_	_	_	None	_
comp10468_c0	3855.08	3013	62.77	48.79	0.767962520289201	1	-0.193527280259051	down	0.193527280259051	up	7.34804301122578	no	OK	310	132-1061(+)	gi|478257564|gb|ENN77718.1|	hypothetical protein YQE_05789, partial [Dendroctonus ponderosae]	98%	GO:0000922;GO:0010468;GO:0046982;GO:0046677;GO:0071902;GO:0005829;GO:0004721;GO:0006470;GO:0005886;GO:0000159;GO:0007498;GO:0005634;GO:0010719;GO:0043066;GO:0042542;GO:0000775;GO:0046872;GO:0008022;GO:0043161;GO:0007126	7070.XP_973546	similar to Serine/threonine-protein phosphatase 2A catalytic subunit beta isoform (PP2A-beta)	98.06%	COG0639	KOG0371	_	K04382	PPP2C
comp10470_c0	10	9	0.65	0.58	1	1	0.00972963375425558	up	-0.00972963375425558	down	-1.14417459269532	no	OK	100	1-300(+)	_	_	_	_	_	_	_	_	_	_	None	_
comp10473_c0	2586.36	1309	66.21	33.36	0.213955466162617	0.934306923809016	-0.820155683518113	down	0.820155683518113	up	6.51305701638018	no	OK	117	1370-1720(-)	gi|288779616|dbj|BAI70369.1|	eukaryotic initiation factor 4E binding protein [Marsupenaeus japonicus]	99%	GO:0005840;GO:0008190;GO:0003743;GO:0045947	45351.JGI194654	hypothetical protein	87.50%	_	_	NOG78084	K07205	EIF4EBP1
comp10478_c0	6	6	0.65	0.65	1	1	0.155515961629557	up	-0.155515961629557	down	-1.80557197507949	no	OK	57	304-477(+)	_	_	_	_	_	_	_	_	_	_	None	_
comp10481_c0	178	145	3.72	3.01	0.851683259589236	1	-0.133627928988335	down	0.133627928988335	up	2.93962650085069	no	OK	687	3-2063(-)	gi|158299080|ref|XP_319190.4|	AGAP010044-PA [Anopheles gambiae str. PEST]	51%	GO:0009653;GO:0048513;GO:0048523;GO:0012501;GO:0030707;GO:0050896	_	_	_	_	_	_	None	_
comp10483_c0	2	7	0.27	0.94	noTest	noTest	noTest	noTest	noTest	noTest	noTest	no	NOTEST	390	_	_	_	_	_	_	_	_	_	_	_	None	_
comp10485_c0	5	3	0.73	0.44	noTest	noTest	noTest	noTest	noTest	noTest	noTest	no	NOTEST	362	_	_	_	_	_	_	_	_	_	_	_	None	_
comp1048_c0	5	3	0.52	0.32	noTest	noTest	noTest	noTest	noTest	noTest	noTest	no	NOTEST	488	_	_	_	_	_	_	_	_	_	_	_	None	_
comp10491_c0	0	78	0	2.91	9.61642697096576e-09	9.38330146863932e-07	8.37302704807358	up	-8.37302704807358	down	0.96039338310148	yes	OK	435	2-1309(+)	gi|91086047|ref|XP_973605.1|	PREDICTED: similar to CG12950 CG12950-PA [Tribolium castaneum]	66%	_	_	_	_	_	_	_	None	_
comp10495_c0	4	4	0.38	0.38	noTest	noTest	noTest	noTest	noTest	noTest	noTest	no	NOTEST	531	_	_	_	_	_	_	_	_	_	_	_	None	_
comp10496_c0	6	4	0.67	0.45	0.799900049975013	1	-0.402404619181419	down	0.402404619181419	up	-2.07419398547478	no	OK	458	_	_	_	_	_	_	_	_	_	_	_	None	_
comp10497_c0	5	6	0.38	0.45	1	1	0.406439787100947	up	-0.406439787100947	down	-1.9285801069709	no	OK	53	1-159(+)	_	_	_	_	_	_	_	_	_	_	None	_
comp10505_c0	4	5	0.58	0.73	noTest	noTest	noTest	noTest	noTest	noTest	noTest	no	NOTEST	120	1-363(+)	gi|241690307|ref|XP_002411757.1|	endocytosis/signaling protein EHD1, putative [Ixodes scapularis]	91%	GO:0019497;GO:0006771;GO:0006184;GO:0005509;GO:0003993;GO:0005525;GO:0003924	_	_	_	_	_	_	K12483	EHD1
comp105078_c0	59	66	1.57	1.74	0.671373747607125	1	0.322447322975412	up	-0.322447322975412	down	1.581369496086	no	OK	513	121-1659(+)	gi|380019568|ref|XP_003693676.1|	PREDICTED: Pyruvate dehydrogenase [acetyl-transferring]	69%	GO:0016787	_	_	_	_	_	_	None	_
comp10510_c0	12	17	0.66	0.94	0.479616292521777	1	0.652979991213264	up	-0.652979991213264	down	-0.523303047446838	no	OK	895	_	_	_	_	_	_	_	_	_	_	_	None	_
comp10513_c0	8	7	0.89	0.78	1	1	-0.0296667996264805	down	0.0296667996264805	up	-1.48571524321626	no	OK	461	_	_	_	_	_	_	_	_	_	_	_	None	_
comp10514_c0	79.92	39	4.77	2.33	0.226861010310856	0.950195408133954	-0.870587486232954	down	0.870587486232954	up	1.48244551483827	no	OK	833	_	_	_	_	_	_	_	_	_	_	_	None	_
comp10515_c0	740.11	293	9.2	3.62	0.0798831490426112	0.621313381442532	-1.17398905748948	down	1.17398905748948	up	4.59009526327604	no	OK	911	953-3685(-)	gi|260797893|ref|XP_002593935.1|	hypothetical protein BRAFLDRAFT_234817 [Branchiostoma floridae]	53%	_	_	_	_	_	_	_	K15259	PARP7S
comp105177_c0	111	66	1.46	0.86	0.412266359449426	1	-0.586311411961301	down	0.586311411961301	up	2.06086365183185	no	OK	506	298-1815(+)	gi|241997738|ref|XP_002433518.1|	conserved hypothetical protein [Ixodes scapularis]	63%	_	_	_	_	_	_	_	None	_
comp105182_c0	10	14	1.17	1.65	0.494712233867671	1	0.633934519611402	up	-0.633934519611402	down	-0.797431573178322	no	OK	440	_	_	_	_	_	_	_	_	_	_	_	None	_
comp105183_c0	20	6	2.88	0.87	0.101168536513916	0.694995546008269	-1.53824363663892	down	1.53824363663892	up	-0.713918764104305	no	OK	121	2-367(+)	gi|3915093|sp|Q94571.1|TBB2_HOMAM	RecName: Full=Tubulin beta-2 chain; AltName: Full=Beta-II tubulin beta-II tubulin [Homarus americanus]	84%	GO:0005874;GO:0006184;GO:0005200;GO:0005737;GO:0003924;GO:0051258;GO:0007017;GO:0005525	_	_	_	_	_	_	K07375	TUBB
comp105235_c0	11	4	0.8	0.29	0.305221314074146	1	-1.24896564201861	down	1.24896564201861	up	-1.49959375399161	no	OK	95	95-379(+)	_	_	_	_	_	_	_	_	_	_	None	_
comp10524_c0	152	134	4.77	4.19	0.988088674532581	1	-0.0198149445008926	down	0.0198149445008926	up	2.7671130212616	no	OK	1555	_	_	_	_	_	_	_	_	_	_	_	None	_
comp10525_c0	1778	1640.35	48.87	44.89	0.94574509226158	1	0.0454225733487312	up	-0.0454225733487312	down	6.34796526948776	no	OK	1770	_	_	_	_	_	_	_	_	_	_	_	None	_
comp10526_c0	10	15	0.59	0.88	0.426125121088391	1	0.73187501119493	up	-0.73187501119493	down	-0.736856351612151	no	OK	76	388-615(-)	_	_	_	_	_	_	_	_	_	_	None	_
comp10534_c0	6	6	0.62	0.62	1	1	0.155515961629557	up	-0.155515961629557	down	-1.80557197507949	no	OK	499	_	_	_	_	_	_	_	_	_	_	_	None	_
comp10535_c0	282	586	19.54	39.79	0.0708315100444417	0.583567067828833	1.2164249929443	up	-1.2164249929443	down	4.40120685383514	no	OK	189	1-567(+)	_	_	_	_	_	_	_	_	_	_	None	_
comp10536_c0	14	7	1.39	0.7	0.431875402025811	1	-0.817131741067656	down	0.817131741067656	up	-1.01143004179359	no	OK	514	_	_	_	_	_	_	_	_	_	_	_	None	_
comp10540_c0	16	7	2.37	1.05	0.302644775598464	1	-1.0064349979896	down	1.0064349979896	up	-0.883213012159654	no	OK	354	_	_	_	_	_	_	_	_	_	_	_	None	_
comp10543_c0	250.95	290	7.49	8.62	0.58072145897135	1	0.370010997652965	up	-0.370010997652965	down	3.69724514910893	no	OK	1633	_	_	_	_	_	_	_	_	_	_	_	None	_
comp10544_c0	7	15	0.31	0.66	0.25315323578977	0.976231639812046	1.23063078743875	up	-1.23063078743875	down	-0.914994731777205	no	OK	1112	_	_	_	_	_	_	_	_	_	_	_	None	_
comp10545_c0	13	32	0.42	1.04	0.0797222374892286	0.620795518846872	1.44314239766628	up	-1.44314239766628	down	0.126368453272582	no	OK	492	1-1476(+)	_	_	_	_	_	_	_	_	_	_	None	_
comp10547_c0	4	1	0.47	0.12	noTest	noTest	noTest	noTest	noTest	noTest	noTest	no	NOTEST	437	_	_	_	_	_	_	_	_	_	_	_	None	_
comp1054_c0	3	1	0.39	0.13	noTest	noTest	noTest	noTest	noTest	noTest	noTest	no	NOTEST	133	1-402(+)	_	_	_	_	_	_	_	_	_	_	None	_
comp10550_c0	908	432	21.95	10.39	0.171320881924517	0.87714538970475	-0.909303840996976	down	0.909303840996976	up	4.97166288890553	no	OK	562	57-1742(+)	_	_	_	_	_	_	_	_	_	_	None	_
comp10552_c0	883	962.75	8.91	9.65	0.663805348852271	1	0.287033259214626	up	-0.287033259214626	down	5.46590953374383	no	OK	961	93-2975(+)	gi|321460281|gb|EFX71325.1|	hypothetical protein DAPPUDRAFT_308937 [Daphnia pulex]	85%	GO:0007155;GO:0015629;GO:0005198	7425.XP_001607953	similar to vinculin	84.36%	_	KOG3681	_	K05700	VCL
comp10553_c0	53	31	2.55	1.49	0.441283193444148	1	-0.607963839519707	down	0.607963839519707	up	0.986555609982987	no	OK	1034	_	_	_	_	_	_	_	_	_	_	_	None	_
comp10555_c0	6	4	0.72	0.48	0.799900049975013	1	-0.402404619181419	down	0.402404619181419	up	-2.07419398547478	no	OK	430	_	_	_	_	_	_	_	_	_	_	_	None	_
comp10560_c0	33	28	0.87	0.74	1	1	-0.0744391534234781	down	0.0744391534234781	up	0.536917604678856	no	OK	551	23-1675(+)	gi|157123882|ref|XP_001653955.1|	DNA photolyase [Aedes aegypti]	80%	GO:0003904;GO:0006281	7159.AAEL001787-PA	DNA photolyase	80.79%	COG0415	KOG0133	_	K01669	E4.1.99.3, phrB
comp105619_c0	7	10	0.5	0.72	0.612093840985847	1	0.656797697500415	up	-0.656797697500415	down	-1.29611582870407	no	OK	701	_	_	_	_	_	_	_	_	_	_	_	None	_
comp10566_c0	1089	761.03	62.96	43.94	0.590421910621075	1	-0.354949303927423	down	0.354949303927423	up	5.45130612754935	no	OK	126	316-693(-)	gi|156554912|ref|XP_001605487.1|	PREDICTED: ragulator complex protein LAMTOR2 homolog [Nasonia vitripennis]	87%	_	7425.XP_001605487	similar to mitogen-activated protein-binding protein-interacting protein	87.10%	_	KOG4107	_	None	_
comp10567_c0	8	8	1.2	1.21	1	1	0.157085119288662	up	-0.157085119288662	down	-1.39021864719729	no	OK	351	_	_	_	_	_	_	_	_	_	_	_	None	_
comp1056_c0	11	7	0.66	0.42	0.725047358553186	1	-0.476472925013479	down	0.476472925013479	up	-1.22868944218848	no	OK	276	1-828(-)	_	_	_	_	_	_	_	_	_	_	None	_
comp105707_c0	36	23	1.99	1.27	0.552865305284511	1	-0.480189699908139	down	0.480189699908139	up	0.480439098500454	no	OK	898	_	_	_	_	_	_	_	_	_	_	_	None	_
comp105776_c0	17	21	0.74	0.91	0.637370418380824	1	0.460730889349047	up	-0.460730889349047	down	-0.135748205099223	no	OK	1131	_	_	_	_	_	_	_	_	_	_	_	None	_
comp10578_c0	24	3	1.97	0.25	0.00728935726099651	0.127333076204749	-2.74455553936293	down	2.74455553936293	up	-0.671010677356516	no	OK	614	_	_	_	_	_	_	_	_	_	_	_	None	_
comp10579_c0	17	9	1.03	0.54	0.521384999948501	1	-0.740442890806355	down	0.740442890806355	up	-0.70333140032883	no	OK	821	_	_	_	_	_	_	_	_	_	_	_	None	_
comp10581_c0	264	519.05	10.09	19.78	0.0900175447387214	0.662210848141821	1.13639906232017	up	-1.13639906232017	down	4.25054410239405	no	OK	235	2-706(+)	gi|241835601|ref|XP_002415044.1|	anti-silencing protein, putative [Ixodes scapularis]	86%	GO:0005634;GO:0006333	7739.JGI129202	annotation not available	87.88%	COG5137	KOG3265	_	K10753	ASF1
comp105929_c0	16	7	0.85	0.37	0.302644775598464	1	-1.0064349979896	down	1.0064349979896	up	-0.883213012159654	no	OK	930	_	_	_	_	_	_	_	_	_	_	_	None	_
comp10592_c0	12	17	1.16	1.65	0.479616292521777	1	0.652979991213264	up	-0.652979991213264	down	-0.523303047446838	no	OK	527	_	_	_	_	_	_	_	_	_	_	_	None	_
comp10593_c0	35	30	1.26	1.08	1	1	-0.0599419314096451	down	0.0599419314096451	up	0.628836602509511	no	OK	1359	_	_	_	_	_	_	_	_	_	_	_	None	_
comp10594_c0	10	6	0.82	0.49	0.700311134755203	1	-0.556919153799321	down	0.556919153799321	up	-1.39921939014313	no	OK	615	_	_	_	_	_	_	_	_	_	_	_	None	_
comp10596_c0	380	268	11.69	8.21	0.61553670229871	1	-0.341509955120452	down	0.341509955120452	up	3.93839207400772	no	OK	494	2-1483(+)	gi|488103585|ref|WP_002174982.1|	ATPase [Bacillus cereus]	61%	_	_	_	_	_	_	_	K14820	BRX1, BRIX1
comp105970_c0	6	7	0.52	0.61	1	1	0.370088097823707	up	-0.370088097823707	down	-1.68755269375577	no	OK	582	_	_	_	_	_	_	_	_	_	_	_	None	_
comp10599_c0	11	10	0.7	0.64	1	1	0.0239160138482816	up	-0.0239160138482816	down	-0.999569617207645	no	OK	782	_	_	_	_	_	_	_	_	_	_	_	None	_
comp1060124_c0	0	8	0	0.89	noTest	noTest	noTest	noTest	noTest	noTest	noTest	no	NOTEST	154	3-467(+)	_	_	_	_	_	_	_	_	_	_	None	_
comp10601_c0	5	10	0.18	0.35	0.352672051071238	1	1.12140086215686	up	-1.12140086215686	down	-1.47181738058563	no	OK	1390	_	_	_	_	_	_	_	_	_	_	_	None	_
comp106036_c0	13	17	1.7	2.23	0.567307030812859	1	0.539893863421389	up	-0.539893863421389	down	-0.476140947178903	no	OK	399	_	_	_	_	_	_	_	_	_	_	_	None	_
comp1060_c0	2	6	0.16	0.47	noTest	noTest	noTest	noTest	noTest	noTest	noTest	no	NOTEST	648	_	_	_	_	_	_	_	_	_	_	_	None	_
comp10611_c0	32	48	0.82	1.23	0.322723924979367	1	0.74217215571664	up	-0.74217215571664	down	0.946249841569372	no	OK	402	590-1795(-)	gi|383865178|ref|XP_003708052.1|	PREDICTED: serine/threonine-protein kinase STK11-like [Megachile rotundata]	71%	GO:0030308;GO:0072332;GO:0016020;GO:0010212;GO:0002039;GO:0030295;GO:0042593;GO:0046777;GO:0043167;GO:0030010;GO:0001944;GO:0000166;GO:0004672;GO:0005829;GO:0045860;GO:0005739	7460.XP_623596	polarization-related protein LKB1	80.08%	COG0515	_	_	K07298	STK11, LKB1
comp10612_c0	8	15	0.71	1.33	0.335878920063024	1	1.04455522917362	up	-1.04455522917362	down	-0.853057786895795	no	OK	571	_	_	_	_	_	_	_	_	_	_	_	None	_
comp10613_c0	4	17	0.28	1.21	0.0456518742351239	0.457703274635493	2.17712571982723	up	-2.17712571982723	down	-0.971905412839196	no	OK	704	_	_	_	_	_	_	_	_	_	_	_	None	_
comp106146_c0	5	2	0.37	0.15	noTest	noTest	noTest	noTest	noTest	noTest	noTest	no	NOTEST	228	3-686(-)	gi|260790042|ref|XP_002590053.1|	hypothetical protein BRAFLDRAFT_240864 [Branchiostoma floridae]	78%	GO:0005829;GO:0007154;GO:0016023;GO:0035091	_	_	_	_	_	_	None	_
comp10614_c0	3670.69	3665.83	82.46	81.96	0.807273829286256	1	0.160011501111919	up	-0.160011501111919	down	7.45321363740606	no	OK	165	92-586(+)	gi|357239882|gb|AET71738.1|	P23 [Litopenaeus vannamei]	100%	_	7460.XP_624846	similar to CG16817-PA	76.11%	_	KOG3158	_	K15730	PTGES3
comp10616_c0	6.21	5	0.47	0.38	1	1	-0.096640776070524	down	0.096640776070524	up	-1.93380759794632	no	OK	665	_	_	_	_	_	_	_	_	_	_	_	None	_
comp1061754_c0	1	2	0.14	0.29	noTest	noTest	noTest	noTest	noTest	noTest	noTest	no	NOTEST	367	_	_	_	_	_	_	_	_	_	_	_	None	_
comp1061_c0	6	5	0.33	0.27	1	1	-0.096640776070524	down	0.096640776070524	up	-1.93380759794632	no	OK	301	1-906(+)	gi|383850880|ref|XP_003701002.1|	PREDICTED: kinesin-like protein unc-104-like [Megachile rotundata]	81%	GO:0007018;GO:0005874;GO:0005524;GO:0005875;GO:0003777;GO:0005543	_	_	_	_	_	_	K10392	KIF1S
comp10621_c0	4	6	0.37	0.55	0.799900049975013	1	0.710390518753276	up	-0.710390518753276	down	-2.06339097278693	no	OK	553	_	_	_	_	_	_	_	_	_	_	_	None	_
comp106220_c0	5	14	0.32	0.9	0.148066420146509	0.813253510194901	1.59729346051167	up	-1.59729346051167	down	-1.12339336757464	no	OK	778	_	_	_	_	_	_	_	_	_	_	_	None	_
comp10623_c0	23	10	1.14	0.5	0.283852862581094	1	-1.02246256533946	down	1.02246256533946	up	-0.364922264637105	no	OK	172	478-993(-)	gi|488542383|ref|XP_004462766.1|	PREDICTED: integrin alpha-5 [Dasypus novemcinctus]	78%	_	_	_	_	_	_	_	K06484	ITGA5
comp1062474_c0	0	5	0	0.61	noTest	noTest	noTest	noTest	noTest	noTest	noTest	no	NOTEST	143	1-432(+)	_	_	_	_	_	_	_	_	_	_	None	_
comp10624_c0	9	3	0.91	0.31	0.251568225104038	0.975472524865885	-1.35544727086019	down	1.35544727086019	up	-1.82074464318144	no	OK	503	_	_	_	_	_	_	_	_	_	_	_	None	_
comp10626_c0	87	90	6.43	6.66	0.776330418583888	1	0.210304566693226	up	-0.210304566693226	down	2.08068348082788	no	OK	210	2-631(+)	gi|350397855|ref|XP_003485011.1|	PREDICTED: protein LSM12 homolog [Bombus impatiens]	71%	_	_	_	_	_	_	_	None	_
comp10631_c0	81	64	6.93	5.49	0.819206997359973	1	-0.177246423479881	down	0.177246423479881	up	1.78330516110654	no	OK	591	_	_	_	_	_	_	_	_	_	_	_	None	_
comp10633_c0	9	11	0.29	0.35	0.639220145812011	1	0.440404261487957	up	-0.440404261487957	down	-1.06398603091433	no	OK	1531	_	_	_	_	_	_	_	_	_	_	_	None	_
comp10634_c0	6	3	0.71	0.36	noTest	noTest	noTest	noTest	noTest	noTest	noTest	no	NOTEST	436	_	_	_	_	_	_	_	_	_	_	_	None	_
comp10637_c0	3	8	0.37	0.99	0.33368077865829	1	1.4972788269199	up	-1.4972788269199	down	-1.91810873308606	no	OK	421	_	gi|326432835|gb|EGD78405.1|	hypothetical protein PTSG_09101 [Salpingoeca sp. ATCC 50818]	68%	_	_	_	_	_	_	_	K11654	SMARCA5, SNF2H, ISWI
comp10643_c0	6	15	0.43	1.09	0.180371559600513	0.883550543444895	1.44431012662381	up	-1.44431012662381	down	-0.979807630764419	no	OK	693	_	_	_	_	_	_	_	_	_	_	_	None	_
comp10645_c0	6	6	0.5	0.5	1	1	0.155515961629557	up	-0.155515961629557	down	-1.80557197507949	no	OK	604	_	_	_	_	_	_	_	_	_	_	_	None	_
comp106466_c0	5	10	0.61	1.23	0.352672051071238	1	1.12140086215686	up	-1.12140086215686	down	-1.47181738058563	no	OK	424	_	_	_	_	_	_	_	_	_	_	_	None	_
comp10646_c0	6	5	0.78	0.65	1	1	-0.096640776070524	down	0.096640776070524	up	-1.93380759794632	no	OK	402	_	_	_	_	_	_	_	_	_	_	_	None	_
comp10647_c0	8	6	1.06	0.8	0.840165938536108	1	-0.244238935820631	down	0.244238935820631	up	-1.5877775985543	no	OK	393	_	_	_	_	_	_	_	_	_	_	_	None	_
comp106517_c0	15	9	2	1.21	0.683326794010689	1	-0.562809422077114	down	0.562809422077114	up	-0.815850817809629	no	OK	392	_	_	_	_	_	_	_	_	_	_	_	None	_
comp10655_c0	5	6	0.7	0.85	1	1	0.406439787100947	up	-0.406439787100947	down	-1.9285801069709	no	OK	373	_	_	_	_	_	_	_	_	_	_	_	None	_
comp106578_c0	10	14	1.13	1.6	0.494712233867671	1	0.633934519611402	up	-0.633934519611402	down	-0.797431573178322	no	OK	63	45-233(-)	_	_	_	_	_	_	_	_	_	_	None	_
comp1065924_c0	0	0	0	0	noTest	noTest	noTest	noTest	noTest	noTest	noTest	no	NOTEST	121	3-368(+)	_	_	_	_	_	_	_	_	_	_	None	_
comp10659_c0	7	3	0.93	0.4	0.442578710644678	1	-1.00457710027979	down	1.00457710027979	up	-2.07958531175296	no	OK	394	_	_	_	_	_	_	_	_	_	_	_	None	_
comp1065_c0	3	1	0.4	0.14	noTest	noTest	noTest	noTest	noTest	noTest	noTest	no	NOTEST	129	1-390(+)	gi|321476153|gb|EFX87114.1|	hypothetical protein DAPPUDRAFT_43853 [Daphnia pulex]	96%	GO:0003677;GO:0016799;GO:0006281	_	_	_	_	_	_	K03649	MUG, TDG
comp10661_c0	89.99	186.21	10.97	22.81	0.0807567853795573	0.626594816679938	1.20689759541625	up	-1.20689759541625	down	2.74657059895313	no	OK	425	_	_	_	_	_	_	_	_	_	_	_	None	_
comp10663_c0	15	21	1.05	1.47	0.488686774430141	1	0.638364358078288	up	-0.638364358078288	down	-0.210717353743262	no	OK	714	_	gi|91093513|ref|XP_969441.1|	PREDICTED: similar to tpr repeat nuclear phosphoprotein [Tribolium castaneum]	71%	_	_	_	_	_	_	_	K15176	CTR9
comp10665_c0	4	3	0.37	0.28	noTest	noTest	noTest	noTest	noTest	noTest	noTest	no	NOTEST	548	_	_	_	_	_	_	_	_	_	_	_	None	_
comp10666_c0	20	17	0.77	0.65	1	1	-0.0715084355649632	down	0.0715084355649632	up	-0.184100773453497	no	OK	336	1-1008(+)	gi|340714249|ref|XP_003395643.1|	PREDICTED: annulin-like isoform 1 [Bombus terrestris]	72%	_	_	_	_	_	_	_	None	_
comp10669_c0	7	12	0.45	0.77	0.431875402025811	1	0.914278129895303	up	-0.914278129895303	down	-1.1317065537777	no	OK	775	_	_	_	_	_	_	_	_	_	_	_	None	_
comp10670_c0	15	16	0.64	0.68	0.82429764136995	1	0.2510481272097	up	-0.2510481272097	down	-0.433690517749498	no	OK	1153	_	_	_	_	_	_	_	_	_	_	_	None	_
comp106718_c0	19	13	1	0.69	0.74526197831837	1	-0.379455152492977	down	0.379455152492977	up	-0.398797758886953	no	OK	64	725-916(+)	_	_	_	_	_	_	_	_	_	_	None	_
comp10675_c0	12	10	0.98	0.82	1	1	-0.0987941348047796	down	0.0987941348047796	up	-0.93428518411872	no	OK	619	_	_	_	_	_	_	_	_	_	_	_	None	_
comp106769_c0	16	10	0.88	0.55	0.701512770883983	1	-0.506046059127839	down	0.506046059127839	up	-0.699804340609914	no	OK	902	_	_	_	_	_	_	_	_	_	_	_	None	_
comp10678_c0	69	19	1.41	0.39	0.0287776778898732	0.343837190372511	-1.68631011883427	down	1.68631011883427	up	1.03309562534505	no	OK	414	3-1244(+)	gi|238625261|gb|ACR47965.1|	POU HOMEO protein [Artemia sinica]	77%	GO:0005667;GO:0006355;GO:0043565;GO:0045449;GO:0003700	7176.CPIJ002221-PA	pou domain/drifter/cf-1a	91.81%	_	KOG3802	_	K09365	POU3F, OTF
comp106794_c0	6	4	0.61	0.41	0.799900049975013	1	-0.402404619181419	down	0.402404619181419	up	-2.07419398547478	no	OK	505	_	_	_	_	_	_	_	_	_	_	_	None	_
comp1067_c0	7	5	0.36	0.25	0.822491979816544	1	-0.310320115255577	down	0.310320115255577	up	-1.81063404902036	no	OK	972	_	_	_	_	_	_	_	_	_	_	_	None	_
comp10685_c0	306	863.04	30.26	85.6	0.0143904593557014	0.206622238997749	1.65696782871415	up	-1.65696782871415	down	4.84072252438861	no	OK	516	_	_	_	_	_	_	_	_	_	_	_	None	_
comp10686_c0	93.02	132	5.23	7.41	0.337827653092046	1	0.665710959577619	up	-0.665710959577619	down	2.43855458187062	no	OK	883	_	_	_	_	_	_	_	_	_	_	_	None	_
comp10687_c0	0	1	0	0.14	noTest	noTest	noTest	noTest	noTest	noTest	noTest	no	NOTEST	63	2-190(+)	_	_	_	_	_	_	_	_	_	_	None	_
comp10688_c0	16	3	1.34	0.25	0.0493358128508295	0.477080097269278	-2.16742085690805	down	2.16742085690805	up	-1.1691009739932	no	OK	605	_	_	_	_	_	_	_	_	_	_	_	None	_
comp106897_c0	7	7	0.46	0.46	1	1	0.156408758638654	up	-0.156408758638654	down	-1.58301235499706	no	OK	763	_	_	_	_	_	_	_	_	_	_	_	None	_
comp10689_c0	2	5	0.22	0.56	noTest	noTest	noTest	noTest	noTest	noTest	noTest	no	NOTEST	461	_	_	_	_	_	_	_	_	_	_	_	None	_
comp106925_c0	10	19	0.91	1.73	0.232646353568644	0.955540450389344	1.06820005367455	up	-1.06820005367455	down	-0.516698098323259	no	OK	559	_	_	_	_	_	_	_	_	_	_	_	None	_
comp10692_c0	11	18	0.56	0.92	0.343208477402314	1	0.857054544835864	up	-0.857054544835864	down	-0.519999848690903	no	OK	321	3-968(+)	_	_	_	_	_	_	_	_	_	_	None	_
comp1069374_c0	0	1	0	0.14	noTest	noTest	noTest	noTest	noTest	noTest	noTest	no	NOTEST	380	_	_	_	_	_	_	_	_	_	_	_	None	_
comp10693_c0	8	3	1.01	0.38	0.33368077865829	1	-1.19065265854493	down	1.19065265854493	up	-1.94424592430967	no	OK	412	_	_	_	_	_	_	_	_	_	_	_	None	_
comp10694_c0	6	4	0.39	0.26	0.799900049975013	1	-0.402404619181419	down	0.402404619181419	up	-2.07419398547478	no	OK	771	_	_	_	_	_	_	_	_	_	_	_	None	_
comp10695_c0	12	24	0.44	0.87	0.190994648430987	0.883550543444895	1.14470709456483	up	-1.14470709456483	down	-0.202058638170838	no	OK	96	657-944(-)	_	_	_	_	_	_	_	_	_	_	None	_
comp106967_c0	6	22	0.89	3.3	0.0480368131977454	0.470863130888098	1.9897238326762	up	-1.9897238326762	down	-0.555264549574606	no	OK	354	_	_	_	_	_	_	_	_	_	_	_	None	_
comp10697_c0	26	9	1.2	0.41	0.147385428216678	0.813253510194901	-1.34576218809599	down	1.34576218809599	up	-0.285165979180708	no	OK	87	708-968(-)	_	_	_	_	_	_	_	_	_	_	None	_
comp10700_c0	10	9	1.11	1	1	1	0.00972963375425558	up	-0.00972963375425558	down	-1.14417459269532	no	OK	463	_	_	_	_	_	_	_	_	_	_	_	None	_
comp10701_c0	9	7	0.77	0.6	0.854436836881098	1	-0.194461411941746	down	0.194461411941746	up	-1.39471982160324	no	OK	591	_	_	_	_	_	_	_	_	_	_	_	None	_
comp10705_c0	641.35	484	18.02	13.54	0.715281150232987	1	-0.243219463707876	down	0.243219463707876	up	4.73679971549116	no	OK	532	135-1730(-)	gi|410918103|ref|XP_003972525.1|	PREDICTED: cytosol aminopeptidase-like [Takifugu rubripes]	72%	GO:0008233	7739.JGI278441	hypothetical protein	75.38%	COG0260	_	_	K11142	LAP3
comp10706_c0	12	0	1.75	0	0.00614930629923133	0.111115701779334	-5.53763810983721	down	5.53763810983721	up	-1.83587590909472	no	OK	360	_	_	_	_	_	_	_	_	_	_	_	None	_
comp107074_c0	8	2	0.72	0.18	0.191275790676091	0.883550543444895	-1.72394817082692	down	1.72394817082692	up	-2.08496979567165	no	OK	117	1-351(-)	_	_	_	_	_	_	_	_	_	_	None	_
comp10712_c0	2	2	0.16	0.16	noTest	noTest	noTest	noTest	noTest	noTest	noTest	no	NOTEST	647	_	_	_	_	_	_	_	_	_	_	_	None	_
comp107133_c0	12	11	1.53	1.41	1	1	0.0356825997631628	up	-0.0356825997631628	down	-0.868129999646011	no	OK	407	_	_	_	_	_	_	_	_	_	_	_	None	_
comp10713_c0	31	35	0.78	0.9	0.680978116228552	1	0.334534720903251	up	-0.334534720903251	down	0.65940910856394	no	OK	458	1-1374(+)	gi|241745115|ref|XP_002405494.1|	macoilin short form, putative [Ixodes scapularis]	80%	GO:0005634;GO:0042995;GO:0016021	6945.ISCW020967-PA	macoilin short form, putative	80.40%	_	KOG1821	_	None	_
comp10715_c0	8	11	0.77	1.06	0.639220145812011	1	0.605198873803223	up	-0.605198873803223	down	-1.13586283508438	no	OK	530	_	_	_	_	_	_	_	_	_	_	_	None	_
comp10717_c0	10	12	1.04	1.25	0.66273607407069	1	0.415522353651478	up	-0.415522353651478	down	-0.926567418759311	no	OK	494	_	_	_	_	_	_	_	_	_	_	_	None	_
comp10722_c0	6	4	0.53	0.36	0.799900049975013	1	-0.402404619181419	down	0.402404619181419	up	-2.07419398547478	no	OK	569	_	_	_	_	_	_	_	_	_	_	_	None	_
comp10724_c0	13	10	1.19	0.92	1	1	-0.211880262596655	down	0.211880262596655	up	-0.871899803883436	no	OK	157	1-471(-)	_	_	_	_	_	_	_	_	_	_	None	_
comp107278_c0	13	21	0.91	1.47	0.348276431630391	1	0.840981230056413	up	-0.840981230056413	down	-0.289922441801286	no	OK	713	_	_	_	_	_	_	_	_	_	_	_	None	_
comp10727_c0	73	74	9.1	9.28	0.821482961705249	1	0.181002426243208	up	-0.181002426243208	down	1.81191978091071	no	OK	132	1-396(+)	_	_	_	_	_	_	_	_	_	_	None	_
comp10728_c0	10	7	1.09	0.77	0.854436836881098	1	-0.342347017605171	down	0.342347017605171	up	-1.30925676981387	no	OK	140	52-474(+)	gi|345306120|ref|XP_001507999.2|	PREDICTED: LOW QUALITY PROTEIN: ubiquitin carboxyl-terminal hydrolase 20 [Ornithorhynchus anatinus]	54%	GO:0008233;GO:0016579	_	_	_	_	_	_	K11848	USP20_33
comp10729_c0	236	281	15.55	18.5	0.540961656944539	1	0.413369952428706	up	-0.413369952428706	down	3.63292476653621	no	OK	215	2-646(+)	gi|390332393|ref|XP_796565.2|	PREDICTED: 39S ribosomal protein L18, mitochondrial-like [Strongylocentrotus purpuratus]	72%	GO:0005622	_	_	_	_	_	_	None	_
comp1072_c0	3	3	0.31	0.31	noTest	noTest	noTest	noTest	noTest	noTest	noTest	no	NOTEST	456	_	gi|148231295|ref|NP_001086777.1|	THAP domain-containing protein 1 B [Xenopus laevis]	62%	GO:0003676	_	_	_	_	_	_	None	_
comp10730_c0	2	3	0.26	0.39	noTest	noTest	noTest	noTest	noTest	noTest	noTest	no	NOTEST	403	_	_	_	_	_	_	_	_	_	_	_	None	_
comp107322_c0	27	5	2.76	0.51	0.016272845331725	0.227399249050004	-2.21847825764679	down	2.21847825764679	up	-0.423814543313349	no	OK	500	_	_	_	_	_	_	_	_	_	_	_	None	_
comp10732_c0	0	1	0	0.15	noTest	noTest	noTest	noTest	noTest	noTest	noTest	no	NOTEST	363	_	_	_	_	_	_	_	_	_	_	_	None	_
comp107347_c0	9	3	1.18	0.4	0.251568225104038	0.975472524865885	-1.35544727086019	down	1.35544727086019	up	-1.82074464318144	no	OK	397	_	_	_	_	_	_	_	_	_	_	_	None	_
comp10734_c0	16	15	2.05	1.93	1	1	0.0677870308105008	up	-0.0677870308105008	down	-0.436868202080383	no	OK	406	_	_	_	_	_	_	_	_	_	_	_	None	_
comp10737_c0	6	2	0.65	0.22	noTest	noTest	noTest	noTest	noTest	noTest	noTest	no	NOTEST	472	_	_	_	_	_	_	_	_	_	_	_	None	_
comp10738_c0	109	62	14.92	8.55	0.36870823302176	1	-0.650008924197496	down	0.650008924197496	up	2.00965280594106	no	OK	382	_	_	_	_	_	_	_	_	_	_	_	None	_
comp107416_c0	8	36	0.84	3.8	0.00706622769692159	0.125341382036598	2.29449587129774	up	-2.29449587129774	down	0.105598640704162	no	OK	487	_	_	_	_	_	_	_	_	_	_	_	None	_
comp107420_c0	22	20	1.32	1.2	1	1	0.0241972595000295	up	-0.0241972595000295	down	0.000543917556219241	no	OK	827	_	gi|307166146|gb|EFN60395.1|	hypothetical protein EAG_02107 [Camponotus floridanus]	61%	_	_	_	_	_	_	_	None	_
comp10743_c0	24	16	1.11	0.74	0.651530546873032	1	-0.41763547979824	down	0.41763547979824	up	-0.0780963498653365	no	OK	290	197-1069(+)	gi|241326631|ref|XP_002408249.1|	conserved hypothetical protein [Ixodes scapularis]	67%	_	_	_	_	_	_	_	None	_
comp10744_c0	451	374	26.51	21.96	0.877608275547231	1	-0.108034766333464	down	0.108034766333464	up	4.29305740274833	no	OK	835	_	gi|498934940|ref|XP_004520010.1|	PREDICTED: pre-mRNA-splicing factor SF2-like isoform X2 [Ceratitis capitata]	69%	_	7460.XP_397274	similar to Rbp1-like CG1987-PA	92.31%	_	KOG0107	_	None	_
comp107463_c0	12	10	1.34	1.12	1	1	-0.0987941348047796	down	0.0987941348047796	up	-0.93428518411872	no	OK	461	_	_	_	_	_	_	_	_	_	_	_	None	_
comp10748_c0	372	419.06	11.88	13.33	0.620332347670936	1	0.333425073155495	up	-0.333425073155495	down	4.24441079331871	no	OK	447	93-1433(-)	gi|345481641|ref|XP_001605798.2|	PREDICTED: 4-hydroxybenzoate polyprenyltransferase, mitochondrial-like [Nasonia vitripennis]	81%	GO:0004659;GO:0016021;GO:0006744	7425.XP_001605798	similar to ENSANGP00000012220	80.54%	COG0382	KOG1381	_	K06125	COQ2
comp10753_c0	320.85	260	15.12	12.23	0.839182691197233	1	-0.141950256222522	down	0.141950256222522	up	3.78631405870533	no	OK	1046	_	_	_	_	_	_	_	_	_	_	_	None	_
comp10754_c0	10	9	0.83	0.74	1	1	0.00972963375425558	up	-0.00972963375425558	down	-1.14417459269532	no	OK	611	_	_	_	_	_	_	_	_	_	_	_	None	_
comp10755_c0	13	7	1.11	0.6	0.514813299540291	1	-0.712269201458415	down	0.712269201458415	up	-1.08019326396902	no	OK	590	_	_	_	_	_	_	_	_	_	_	_	None	_
comp107561_c0	0	304.98	0	5.18	3.6030403035895e-14	8.386835983777e-12	10.3370479393297	up	-10.3370479393297	down	2.93894122592212	yes	OK	911	96-2828(-)	gi|238625719|gb|ACR48141.1|	SpAN-like protein [Rimicaris exoculata]	64%	_	_	_	_	_	_	_	None	_
comp10756_c0	13	13	1.39	1.39	0.898527520344665	1	0.158935537400824	up	-0.158935537400824	down	-0.68922962391095	no	OK	480	_	_	_	_	_	_	_	_	_	_	_	None	_
comp10757_c0	4	15	0.45	1.71	0.0721088162689941	0.587814641140321	1.99918468374753	up	-1.99918468374753	down	-1.11923652739455	no	OK	455	_	_	_	_	_	_	_	_	_	_	_	None	_
comp107587_c0	12	10	1.67	1.4	1	1	-0.0987941348047796	down	0.0987941348047796	up	-0.93428518411872	no	OK	125	3-377(-)	gi|167524016|ref|XP_001746344.1|	hypothetical protein [Monosiga brevicollis MX1]	54%	GO:0016740	_	_	_	_	_	_	K08867	WNK, PRKWNK
comp10759_c0	2	6	0.3	0.91	noTest	noTest	noTest	noTest	noTest	noTest	noTest	no	NOTEST	351	_	_	_	_	_	_	_	_	_	_	_	None	_
comp10761_c0	6	1	0.6	0.1	noTest	noTest	noTest	noTest	noTest	noTest	noTest	no	NOTEST	509	_	gi|18676373|emb|CAB65552.2|	amylase I [Litopenaeus vannamei]	76%	GO:0043169;GO:0005982;GO:0004556;GO:0005985	_	_	_	_	_	_	K01176	E3.2.1.1, amyA, malS
comp10762_c0	198	148	15.33	11.47	0.716930490340465	1	-0.257538511731227	down	0.257538511731227	up	3.03559191635391	no	OK	125	144-518(-)	gi|241122398|ref|XP_002403549.1|	conserved hypothetical protein [Ixodes scapularis]	79%	_	6945.ISCW002471-PA	conserved hypothetical protein	79.03%	_	KOG1088	NOG268961	K15448	TRM112, TRMT112
comp107679_c0	16	9	1.74	0.99	0.59759290303659	1	-0.654358346630174	down	0.654358346630174	up	-0.758468565602761	no	OK	471	_	_	_	_	_	_	_	_	_	_	_	None	_
comp10767_c0	7	13	0.44	0.82	0.36169718105202	1	1.02761349749789	up	-1.02761349749789	down	-1.05588247463196	no	OK	174	63-584(+)	gi|29366833|ref|NP_808880.1|	protein C8orf37 [Homo sapiens]	62%	_	_	_	_	_	_	_	None	_
comp10768_c0	12	9	0.44	0.33	1	1	-0.247106422307114	down	0.247106422307114	up	-1.00352288225842	no	OK	388	2-1165(+)	_	_	_	_	_	_	_	_	_	_	None	_
comp10771_c0	1	1	0.15	0.15	noTest	noTest	noTest	noTest	noTest	noTest	noTest	no	NOTEST	360	_	_	_	_	_	_	_	_	_	_	_	None	_
comp10774_c0	304	340	17.2	19.25	0.627296677478089	1	0.32320069049585	up	-0.32320069049585	down	3.94746777809578	no	OK	228	106-789(-)	gi|322784809|gb|EFZ11605.1|	hypothetical protein SINV_12283 [Solenopsis invicta]	69%	_	_	_	_	_	_	_	None	_
comp10776_c0	10	13	0.44	0.57	0.573301633927262	1	0.528857721254069	up	-0.528857721254069	down	-0.860592442558814	no	OK	1122	_	gi|355782603|gb|EHH64524.1|	hypothetical protein EGM_17765, partial [Macaca fascicularis]	47%	_	_	_	_	_	_	_	None	_
comp10777_c0	71	48	8.5	5.78	0.602420648531048	1	-0.401075494366237	down	0.401075494366237	up	1.49302815371916	no	OK	432	_	_	_	_	_	_	_	_	_	_	_	None	_
comp10778_c0	2	3	0.29	0.44	noTest	noTest	noTest	noTest	noTest	noTest	noTest	no	NOTEST	362	_	_	_	_	_	_	_	_	_	_	_	None	_
comp10780_c0	3	6	0.44	0.89	noTest	noTest	noTest	noTest	noTest	noTest	noTest	no	NOTEST	357	_	_	_	_	_	_	_	_	_	_	_	None	_
comp10786_c0	11	21	0.66	1.27	0.224728201808579	0.950027924591923	1.07677750650135	up	-1.07677750650135	down	-0.373878171618211	no	OK	825	_	_	_	_	_	_	_	_	_	_	_	None	_
comp10788_c0	31	35	4.21	4.78	0.680978116228552	1	0.334534720903251	up	-0.334534720903251	down	0.65940910856394	no	OK	128	2-388(+)	gi|326430290|gb|EGD75860.1|	mbre TPR repeat protein [Salpingoeca sp. ATCC 50818]	63%	_	_	_	_	_	_	_	None	_
comp10789_c0	197	40	6.14	1.24	0.00306116657688935	0.0647064970082082	-2.13158106272631	down	2.13158106272631	up	2.45051989959114	no	OK	455	113-1477(-)	_	_	_	_	_	_	_	_	_	_	None	_
comp10790_c0	21	13	1.26	0.78	0.605363239930837	1	-0.521960720424039	down	0.521960720424039	up	-0.313930613492755	no	OK	831	_	_	_	_	_	_	_	_	_	_	_	None	_
comp107923_c0	20	22	1.37	1.51	0.795105887002779	1	0.295964234407721	up	-0.295964234407721	down	0.00577106564164661	no	OK	731	_	_	_	_	_	_	_	_	_	_	_	None	_
comp10792_c0	361	308.99	10.35	8.82	0.932499231351194	1	-0.0623566706796252	down	0.0623566706796252	up	3.9940813638784	no	OK	520	139-1701(+)	_	_	_	_	_	_	_	_	_	_	None	_
comp10793_c0	7	2	0.8	0.23	noTest	noTest	noTest	noTest	noTest	noTest	noTest	no	NOTEST	452	_	_	_	_	_	_	_	_	_	_	_	None	_
comp10794_c0	20	16	1.27	1.01	0.921709956411171	1	-0.157737299798527	down	0.157737299798527	up	-0.225182165227979	no	OK	65	324-518(+)	_	_	_	_	_	_	_	_	_	_	None	_
comp10795_c0	8	5	1.07	0.67	0.670342248230723	1	-0.496395673520711	down	0.496395673520711	up	-1.69737107269107	no	OK	130	2-391(-)	gi|229893634|gb|ACQ90226.1|	heat shock protein 90-2 [Portunus trituberculatus]	87%	GO:0006457;GO:0005524;GO:0051082;GO:0006950	_	_	_	_	_	_	K04079	htpG, HSP90A
comp10797_c0	11	8	0.9	0.66	0.866239255512361	1	-0.289721006098337	down	0.289721006098337	up	-1.14833000150275	no	OK	616	_	gi|260812485|ref|XP_002600951.1|	hypothetical protein BRAFLDRAFT_79140 [Branchiostoma floridae]	62%	_	_	_	_	_	_	_	None	_
comp1079_c0	2	8	0.22	0.89	0.191275790676091	0.883550543444895	2.02504191871724	up	-2.02504191871724	down	-2.05256116332599	no	OK	153	3-461(-)	gi|326933377|ref|XP_003212782.1|	PREDICTED: proprotein convertase subtilisin/kexin type 7-like [Meleagris gallopavo]	60%	GO:0008233	_	_	_	_	_	_	K08673	PCSK7
comp107_c0	2	1	0.27	0.13	noTest	noTest	noTest	noTest	noTest	noTest	noTest	no	NOTEST	130	2-394(+)	gi|123474546|ref|XP_001320455.1|	hypothetical protein [Trichomonas vaginalis G3]	58%	_	_	_	_	_	_	_	None	_
comp108002_c0	8	8	0.62	0.62	1	1	0.157085119288662	up	-0.157085119288662	down	-1.39021864719729	no	OK	55	267-431(+)	_	_	_	_	_	_	_	_	_	_	None	_
comp10804_c0	8	5	0.55	0.34	0.670342248230723	1	-0.496395673520711	down	0.496395673520711	up	-1.69737107269107	no	OK	729	_	_	_	_	_	_	_	_	_	_	_	None	_
comp10806_c0	4	0	0.55	0	noTest	noTest	noTest	noTest	noTest	noTest	noTest	no	NOTEST	382	_	_	_	_	_	_	_	_	_	_	_	None	_
comp10808_c0	161	45	20.01	5.94	0.0202822237793253	0.266023464641253	-1.67189325854038	down	1.67189325854038	up	2.25635676276287	no	OK	397	_	gi|307183722|gb|EFN70402.1|	Sphingomyelin phosphodiesterase [Camponotus floridanus]	72%	GO:0016787	_	_	_	_	_	_	K12350	SMPD1, ASM
comp1080_c0	1	1	0.14	0.14	noTest	noTest	noTest	noTest	noTest	noTest	noTest	no	NOTEST	371	_	_	_	_	_	_	_	_	_	_	_	None	_
comp10813_c0	6	12	0.62	1.23	0.324544005242366	1	1.12795746908036	up	-1.12795746908036	down	-1.20736258054081	no	OK	499	_	gi|312095898|ref|XP_003148502.1|	hypothetical protein LOAG_12942 [Loa loa]	63%	_	_	_	_	_	_	_	None	_
comp10816_c0	8	3	1.14	0.43	0.33368077865829	1	-1.19065265854493	down	1.19065265854493	up	-1.94424592430967	no	OK	58	3-176(+)	_	_	_	_	_	_	_	_	_	_	None	_
comp10821_c0	15	19	1.21	1.44	0.605363239930837	1	0.495660997843183	up	-0.495660997843183	down	-0.295914719270196	no	OK	102	390-695(+)	_	_	_	_	_	_	_	_	_	_	None	_
comp10822_c0	4	4	0.45	0.46	noTest	noTest	noTest	noTest	noTest	noTest	noTest	no	NOTEST	453	_	_	_	_	_	_	_	_	_	_	_	None	_
comp10823_c0	192	296.98	4.83	7.44	0.239893671999612	0.964413185494842	0.790508674524425	up	-0.790508674524425	down	3.56242477708399	no	OK	1931	_	_	_	_	_	_	_	_	_	_	_	None	_
comp10825_c0	12	9	1.16	0.87	1	1	-0.247106422307114	down	0.247106422307114	up	-1.00352288225842	no	OK	526	_	_	_	_	_	_	_	_	_	_	_	None	_
comp10826_c0	19	10	1.39	0.73	0.479616292521777	1	-0.750270952490456	down	0.750270952490456	up	-0.546464704123833	no	OK	688	_	_	_	_	_	_	_	_	_	_	_	None	_
comp1082_c0	2	1	0.27	0.14	noTest	noTest	noTest	noTest	noTest	noTest	noTest	no	NOTEST	387	_	gi|91078104|ref|XP_972867.1|	PREDICTED: similar to GA10108-PA [Tribolium castaneum]	58%	_	_	_	_	_	_	_	K11279	NAP1L1, NRP
comp108354_c0	11	12	1.29	1.42	0.779000846257148	1	0.28139644624317	up	-0.28139644624317	down	-0.864360870840593	no	OK	76	181-408(+)	_	_	_	_	_	_	_	_	_	_	None	_
comp10836_c0	4	9	0.5	1.12	0.390133159226838	1	1.27703930630685	up	-1.27703930630685	down	-1.67772020811941	no	OK	418	_	_	_	_	_	_	_	_	_	_	_	None	_
comp10837_c0	10	8	0.77	0.61	1	1	-0.155595098690028	down	0.155595098690028	up	-1.22442540035588	no	OK	657	_	_	_	_	_	_	_	_	_	_	_	None	_
comp108439_c0	7	11	0.62	0.98	0.514813299540291	1	0.791274432068357	up	-0.791274432068357	down	-1.21162921105217	no	OK	572	_	_	_	_	_	_	_	_	_	_	_	None	_
comp10843_c0	2	4	0.14	0.29	noTest	noTest	noTest	noTest	noTest	noTest	noTest	no	NOTEST	693	_	_	_	_	_	_	_	_	_	_	_	None	_
comp10844_c0	10	7	1.22	0.86	0.854436836881098	1	-0.342347017605171	down	0.342347017605171	up	-1.30925676981387	no	OK	426	_	_	_	_	_	_	_	_	_	_	_	None	_
comp10845_c0	7	5	0.66	0.47	0.822491979816544	1	-0.310320115255577	down	0.310320115255577	up	-1.81063404902036	no	OK	543	_	_	_	_	_	_	_	_	_	_	_	None	_
comp10846_c0	7	1	0.81	0.12	noTest	noTest	noTest	noTest	noTest	noTest	noTest	no	NOTEST	446	_	_	_	_	_	_	_	_	_	_	_	None	_
comp10847_c0	8	12	0.84	1.27	0.545915011108221	1	0.728202571630169	up	-0.728202571630169	down	-1.05993422167005	no	OK	487	_	_	_	_	_	_	_	_	_	_	_	None	_
comp10848_c0	9	17	0.61	1.16	0.241983056496189	0.966131980059179	1.05770165293806	up	-1.05770165293806	down	-0.675145827097872	no	OK	734	_	_	_	_	_	_	_	_	_	_	_	None	_
comp108549_c0	10	7	0.73	0.51	0.854436836881098	1	-0.342347017605171	down	0.342347017605171	up	-1.30925676981387	no	OK	687	_	_	_	_	_	_	_	_	_	_	_	None	_
comp10858_c0	0	0	0	0	noTest	noTest	noTest	noTest	noTest	noTest	noTest	no	NOTEST	252	1-756(-)	gi|345791833|ref|XP_003433549.1|	PREDICTED: uncharacterized protein LOC100683401 isoform 1 [Canis lupus familiaris]	77%	_	_	_	_	_	_	_	K07605	KRT2
comp10859_c0	14	8	1.33	0.76	0.545915011108221	1	-0.630379822152514	down	0.630379822152514	up	-0.942004806981804	no	OK	67	1-201(+)	_	_	_	_	_	_	_	_	_	_	None	_
comp10860_c0	10	2	1.45	0.29	0.0999758185423419	0.68958686691826	-2.03662838880561	down	2.03662838880561	up	-1.82579306396025	no	OK	362	_	gi|412992346|emb|CCO20059.1|	PREDICTED: similar to Zinc finger protein 271 (Zinc finger protein 7) (HZF7) (Zinc finger protein ZNFphex133) (Epstein-Barr virus-induced zinc finger protein) (ZNF-EB) (C	71%	_	_	_	_	_	_	_	None	_
comp10863_c0	166	116	17.27	12.11	0.613897958654672	1	-0.354430574130573	down	0.354430574130573	up	2.73810208912506	no	OK	492	_	_	_	_	_	_	_	_	_	_	_	None	_
comp10870_c0	50	56	5.39	6.06	0.673544824794528	1	0.323956102448091	up	-0.323956102448091	down	1.34335866539152	no	OK	476	_	_	_	_	_	_	_	_	_	_	_	None	_
comp108753_c0	13	15	1.12	1.3	0.717696776205082	1	0.361952827341686	up	-0.361952827341686	down	-0.578856299711583	no	OK	585	_	_	_	_	_	_	_	_	_	_	_	None	_
comp10875_c0	0	0	0	0	noTest	noTest	noTest	noTest	noTest	noTest	noTest	no	NOTEST	351	_	_	_	_	_	_	_	_	_	_	_	None	_
comp10878_c0	5	4	0.28	0.22	noTest	noTest	noTest	noTest	noTest	noTest	noTest	no	NOTEST	216	238-888(+)	gi|512889518|ref|XP_004922299.1|	PREDICTED: zinc finger protein 271-like [Bombyx mori]	78%	_	_	_	_	_	_	_	K09228	KRAB
comp10880_c0	250	310	9.7	11.99	0.480947748116421	1	0.47190383913677	up	-0.47190383913677	down	3.74978206197578	no	OK	294	214-1095(-)	gi|480310433|gb|AGJ76545.1|	syntaxin 1A [Bemisia tabaci]	93%	GO:0006886;GO:0005484;GO:0016020;GO:0005622;GO:0016192	7070.NP_001164125	syntaxin 1A	90.25%	COG5074	KOG0810	_	K04560	STX1A
comp108813_c0	3	8	0.42	1.13	0.33368077865829	1	1.4972788269199	up	-1.4972788269199	down	-1.91810873308606	no	OK	124	3-374(-)	_	_	_	_	_	_	_	_	_	_	None	_
comp10881_c0	1159.38	963	15.99	13.21	0.874252038328139	1	-0.105259265952028	down	0.105259265952028	up	5.65605035520091	no	OK	551	1754-3406(-)	gi|405961406|gb|EKC27215.1|	Ras GTPase-activating protein-binding protein 2 [Crassostrea gigas]	80%	_	_	_	_	_	_	_	None	_
comp108858_c0	17	15	1.37	1.21	1	1	-0.0182975133656805	down	0.0182975133656805	up	-0.392558503058581	no	OK	165	132-629(+)	_	_	_	_	_	_	_	_	_	_	None	_
comp10886_c0	630	538.03	10.74	9.12	0.922135137469114	1	-0.0657287502972702	down	0.0657287502972702	up	4.79577500652927	no	OK	2834	_	_	_	_	_	_	_	_	_	_	_	None	_
comp10888_c0	9	16	0.63	1.12	0.285115431986254	1	0.971472788704494	up	-0.971472788704494	down	-0.733257879219813	no	OK	717	_	_	_	_	_	_	_	_	_	_	_	None	_
comp10889_c0	6	10	0.69	1.16	0.479207349730153	1	0.870477036685468	up	-0.870477036685468	down	-1.38121164839873	no	OK	447	_	_	_	_	_	_	_	_	_	_	_	None	_
comp10891_c0	3	12	0.22	0.88	0.0834969611968208	0.633855123898852	2.06839627926141	up	-2.06839627926141	down	-1.46254200346986	no	OK	100	2-301(-)	gi|194746735|ref|XP_001955832.1|	GF16043 [Drosophila ananassae]	66%	_	_	_	_	_	_	_	None	_
comp108935_c0	23	11	1.48	0.71	0.348276431630391	1	-0.887985830771516	down	0.887985830771516	up	-0.319948654291479	no	OK	155	3-467(+)	gi|270006147|gb|EFA02595.1|	hypothetical protein TcasGA2_TC008314 [Tribolium castaneum]	81%	GO:0008270;GO:0005622;GO:0003676	7070.D2A125	Putative uncharacterized protein GLEAN_08314	81.48%	_	KOG1721	_	None	_
comp10896_c0	0	2	0	0.27	noTest	noTest	noTest	noTest	noTest	noTest	noTest	no	NOTEST	389	_	_	_	_	_	_	_	_	_	_	_	None	_
comp10897_c0	2	5	0.29	0.73	noTest	noTest	noTest	noTest	noTest	noTest	noTest	no	NOTEST	364	_	_	_	_	_	_	_	_	_	_	_	None	_
comp1089_c0	0	3	0	0.36	noTest	noTest	noTest	noTest	noTest	noTest	noTest	no	NOTEST	142	3-428(-)	_	_	_	_	_	_	_	_	_	_	None	_
comp108_c0	13	7	0.95	0.51	0.514813299540291	1	-0.712269201458415	down	0.712269201458415	up	-1.08019326396902	no	OK	228	2-688(+)	gi|321453632|gb|EFX64848.1|	hypothetical protein DAPPUDRAFT_333758 [Daphnia pulex]	81%	GO:0006013;GO:0030246;GO:0008270;GO:0004559	_	_	_	_	_	_	K01191	E3.2.1.24
comp10902_c0	781.52	694	14.99	13.24	0.990495101714868	1	-0.0102407524032731	down	0.0102407524032731	up	5.13495530434322	no	OK	585	2-1756(+)	gi|281354728|gb|EFB30312.1|	hypothetical protein PANDA_005313 [Ailuropoda melanoleuca]	66%	GO:0016020;GO:0005515;GO:0005739	_	_	_	_	_	_	None	_
comp10904_c0	117	0	16.94	0	6.93525246005852e-10	8.17006570294699e-08	-8.7948946150538	down	8.7948946150538	up	1.41166885254824	yes	OK	363	_	gi|54042606|gb|AAV28476.1|	arthrodial cuticle protein AMP8.1 [Callinectes sapidus]	78%	GO:0042302	_	_	_	_	_	_	None	_
comp10905_c0	4238.1	4389.34	60.68	62.49	0.745764620284625	1	0.212485096262813	up	-0.212485096262813	down	7.68835136724613	no	OK	1081	125-3370(+)	gi|91089945|ref|XP_973312.1|	PREDICTED: similar to eukaryotic translation initiation factor 3, theta subunit [Tribolium hypothetical protein TcasGA2_TC012303 [T	74%	GO:0006412	7070.XP_973312	similar to CG9805-PA	77.43%	_	KOG2072	_	K03254	EIF3A
comp10906_c0	869.54	744	12.19	10.37	0.923970577588974	1	-0.0637042913371626	down	0.0637042913371626	up	5.26242300592434	no	OK	671	261-2273(+)	gi|321456334|gb|EFX67445.1|	hypothetical protein DAPPUDRAFT_63917 [Daphnia pulex]	90%	GO:0035556	7070.XP_971280	similar to CG13933-PA	78.18%	_	KOG0504	_	None	_
comp10910_c0	1212	908	59.48	44.47	0.699862136138409	1	-0.254576122004297	down	0.254576122004297	up	5.65057302879514	no	OK	180	467-1006(-)	gi|16506785|gb|AAL23948.1|AF425673_1	lysozyme [Litopenaeus lysozyme [Litopenaeus vannamei]	100%	GO:0003796;GO:0016998;GO:0005975	_	_	_	_	_	_	K13915	LYZ
comp109117_c0	10	9	1.22	1.1	1	1	0.00972963375425558	up	-0.00972963375425558	down	-1.14417459269532	no	OK	426	_	_	_	_	_	_	_	_	_	_	_	None	_
comp109127_c0	6	6	0.53	0.53	1	1	0.155515961629557	up	-0.155515961629557	down	-1.80557197507949	no	OK	571	_	_	_	_	_	_	_	_	_	_	_	None	_
comp10913_c0	2416.03	3168	60.48	78.95	0.40005571912228	1	0.552890414287299	up	-0.552890414287299	down	7.07019052060136	no	OK	535	184-1788(-)	gi|506968023|gb|AGM32355.1|	T-complex protein 1 subunit delta [Coptotermes formosanus]	88%	GO:0006457;GO:0005524;GO:0051082;GO:0005737	7159.AAEL007702-PA	chaperonin	86.17%	COG0459	KOG0357;KOG0358	NOG235038	K09496	CCT4
comp10915_c0	6	10	0.47	0.78	0.479207349730153	1	0.870477036685468	up	-0.870477036685468	down	-1.38121164839873	no	OK	77	383-613(+)	_	_	_	_	_	_	_	_	_	_	None	_
comp10917_c0	345	1086	12.45	39.06	0.00752698925048696	0.129100974484734	1.8155543722419	up	-1.8155543722419	down	5.13580897474851	no	OK	377	147-1277(-)	gi|156371546|ref|XP_001628824.1|	predicted protein [Nematostella predicted protein [Nematostella vectensis]	75%	GO:0008152;GO:0003824	45351.JGI170730	hypothetical protein	75.60%	COG0075	KOG2862	_	None	_
comp1091_c0	0	13	0	1.43	0.00199604498825856	0.0455296212197821	5.80965977502991	up	-5.80965977502991	down	-1.6580145090095	yes	OK	470	_	_	_	_	_	_	_	_	_	_	_	None	_
comp10922_c0	13	1	0.88	0.07	0.0197868807531717	0.262556686917086	-3.26180273283204	down	3.26180273283204	up	-1.6115604293985	no	OK	736	_	_	_	_	_	_	_	_	_	_	_	None	_
comp10923_c0	4	8	0.41	0.83	0.497905885766794	1	1.11171457386257	up	-1.11171457386257	down	-1.79543451943046	no	OK	63	245-433(+)	_	_	_	_	_	_	_	_	_	_	None	_
comp109250_c0	5	12	0.62	1.49	0.22815758642039	0.950195408133954	1.37888129455175	up	-1.37888129455175	down	-1.28735003361247	no	OK	421	_	_	_	_	_	_	_	_	_	_	_	None	_
comp109279_c0	25	10	0.88	0.35	0.217929755033943	0.940591771194948	-1.14144636651052	down	1.14144636651052	up	-0.28220669171533	no	OK	1384	_	_	_	_	_	_	_	_	_	_	_	None	_
comp10933_c0	8	10	0.94	1.18	0.745854585473486	1	0.47072213923528	up	-0.47072213923528	down	-1.21589524824661	no	OK	441	_	_	_	_	_	_	_	_	_	_	_	None	_
comp10937_c0	7	1	0.57	0.08	noTest	noTest	noTest	noTest	noTest	noTest	noTest	no	NOTEST	616	_	_	_	_	_	_	_	_	_	_	_	None	_
comp10938_c0	5	2	0.34	0.14	noTest	noTest	noTest	noTest	noTest	noTest	noTest	no	NOTEST	739	_	_	_	_	_	_	_	_	_	_	_	None	_
comp109404_c0	42	32	0.87	0.66	0.791053022582827	1	-0.228769473460798	down	0.228769473460798	up	0.81216222587908	no	OK	2333	_	_	_	_	_	_	_	_	_	_	_	None	_
comp109421_c0	20	8	1.63	0.65	0.270771223856117	0.9969083814925	-1.13691958152963	down	1.13691958152963	up	-0.602513493728353	no	OK	620	_	_	_	_	_	_	_	_	_	_	_	None	_
comp10944_c0	4	9	0.33	0.74	0.390133159226838	1	1.27703930630685	up	-1.27703930630685	down	-1.67772020811941	no	OK	611	_	_	_	_	_	_	_	_	_	_	_	None	_
comp1094683_c0	0	2	0	0.25	noTest	noTest	noTest	noTest	noTest	noTest	noTest	no	NOTEST	138	2-418(+)	gi|478250098|gb|ENN70604.1|	hypothetical protein YQE_12779, partial [Dendroctonus ponderosae]	71%	_	_	_	_	_	_	_	None	_
comp10946_c0	14	19	1.15	1.57	0.524474093680355	1	0.593415330212067	up	-0.593415330212067	down	-0.337374800424185	no	OK	613	_	_	_	_	_	_	_	_	_	_	_	None	_
comp109479_c0	11	7	1.2	0.77	0.725047358553186	1	-0.476472925013479	down	0.476472925013479	up	-1.22868944218848	no	OK	470	_	_	_	_	_	_	_	_	_	_	_	None	_
comp10949_c0	3	7	0.28	0.67	0.442578710644678	1	1.31052690800476	up	-1.31052690800476	down	-2.05797939291698	no	OK	537	_	_	_	_	_	_	_	_	_	_	_	None	_
comp109501_c0	16	16	0.74	0.74	0.913871392828406	1	0.15949920265664	up	-0.15949920265664	down	-0.389441184528597	no	OK	1063	_	_	_	_	_	_	_	_	_	_	_	None	_
comp10952_c0	4	5	0.47	0.59	noTest	noTest	noTest	noTest	noTest	noTest	noTest	no	NOTEST	438	_	_	_	_	_	_	_	_	_	_	_	None	_
comp10957_c0	56	63	0.96	1.08	0.657003794629681	1	0.330521718225206	up	-0.330521718225206	down	1.51054449690024	no	OK	937	3-2816(+)	gi|401412129|ref|XP_003885512.1|	conserved hypothetical protein [Neospora caninum Liverpool]	60%	_	_	_	_	_	_	_	None	_
comp10960_c0	3	0	0.37	0	noTest	noTest	noTest	noTest	noTest	noTest	noTest	no	NOTEST	419	_	_	_	_	_	_	_	_	_	_	_	None	_
comp10962_c0	31	39	0.91	1.14	0.538599374479495	1	0.489662618496273	up	-0.489662618496273	down	0.747769942854641	no	OK	457	128-1498(-)	gi|395526325|ref|XP_003765316.1|	PREDICTED: zinc finger protein 84-like [Sarcophilus harrisii]	72%	_	_	_	_	_	_	_	None	_
comp109642_c0	7	6	0.95	0.82	1	1	-0.0581633775554964	down	0.0581633775554964	up	-1.69246367153836	no	OK	386	_	gi|119608008|gb|EAW87602.1|	ribosomal protein L35, isoform CRA_b [Homo sapiens]	100%	GO:0003729;GO:0006415;GO:0000184;GO:0022625;GO:0006414;GO:0006413;GO:0006614;GO:0042254;GO:0005730;GO:0019083;GO:0003735	9544.ENSMMUP00000006960	60S ribosomal protein L35-like	100.00%	COG0255	KOG3436	_	K02918	RP-L35e, RPL35
comp109649_c0	11	12	1.13	1.24	0.779000846257148	1	0.28139644624317	up	-0.28139644624317	down	-0.864360870840593	no	OK	496	_	_	_	_	_	_	_	_	_	_	_	None	_
comp109670_c0	22	4.03	2.82	0.52	0.0236304132064657	0.296710232179842	-2.23195791779233	down	2.23195791779233	up	-0.720981955476651	no	OK	406	_	_	_	_	_	_	_	_	_	_	_	None	_
comp10977_c0	6.13	3	0.55	0.27	noTest	noTest	noTest	noTest	noTest	noTest	noTest	no	NOTEST	563	_	_	_	_	_	_	_	_	_	_	_	None	_
comp10979_c0	18	29	0.42	0.66	0.308509377766354	1	0.840729262223524	up	-0.840729262223524	down	0.178815540469521	no	OK	498	2-1495(+)	gi|91079911|ref|XP_966801.1|	PREDICTED: similar to serine/threonine-protein kinase 38 (ndr2 protein kinase) [Tribolium castaneum]	93%	GO:0007165;GO:0005524;GO:0009069;GO:0006468;GO:0004697	7070.XP_966801	similar to CG8637-PA	94.31%	COG0515	KOG0605	_	K08790	STK38, NDR
comp10987_c0	0	101	0	6.33	9.58987511987962e-10	1.10283563878616e-07	8.74484502841212	up	-8.74484502841212	down	1.33631000025421	yes	OK	237	83-796(+)	gi|219809646|gb|ACL36281.1|	Kazal-type serine proteinase inhibitor 2 [Fenneropenaeus chinensis]	50%	_	_	_	_	_	_	_	None	_
comp10990_c0	10	7	0.89	0.62	0.854436836881098	1	-0.342347017605171	down	0.342347017605171	up	-1.30925676981387	no	OK	572	_	_	_	_	_	_	_	_	_	_	_	None	_
comp10991_c0	308	339	6.21	6.8	0.653021201682014	1	0.300111400150551	up	-0.300111400150551	down	3.95354870881552	no	OK	2400	_	_	_	_	_	_	_	_	_	_	_	None	_
comp10997_c0	166	51	9.69	2.97	0.0303828917780512	0.354039486822647	-1.53625810534649	down	1.53625810534649	up	2.33374571652699	no	OK	851	_	_	_	_	_	_	_	_	_	_	_	None	_
comp10998_c0	594.39	669	35.13	39.5	0.615697940619965	1	0.333399695960026	up	-0.333399695960026	down	4.91959723517023	no	OK	162	221-706(-)	gi|340718429|ref|XP_003397670.1|	PREDICTED: peptidyl-prolyl cis-trans isomerase NIMA-interacting 1-like [Bombus terrestris]	87%	GO:0006457;GO:0003755;GO:0000413	7460.XP_624205	parvulin prolyl isomerase 1	86.42%	COG0760	KOG3259	_	K09578	PIN1
comp10_c0	3	5	0.16	0.26	noTest	noTest	noTest	noTest	noTest	noTest	noTest	no	NOTEST	313	1-939(-)	_	_	_	_	_	_	_	_	_	_	None	_
comp11002_c0	0	471	0	62.21	5.36402871782263e-16	1.69890221030054e-13	10.9635726054808	up	-10.9635726054808	down	3.56747424270385	yes	OK	397	_	gi|291224743|ref|XP_002732362.1|	PREDICTED: GL12416-like [Saccoglossus kowalevskii]	97%	GO:0005874;GO:0006184;GO:0005200;GO:0005737;GO:0003924;GO:0051258;GO:0007017;GO:0005525	_	_	_	_	_	_	K07374	TUBA
comp11004_c0	6	3	0.81	0.41	noTest	noTest	noTest	noTest	noTest	noTest	noTest	no	NOTEST	387	_	_	_	_	_	_	_	_	_	_	_	None	_
comp11005_c0	8	11	0.62	0.85	0.639220145812011	1	0.605198873803223	up	-0.605198873803223	down	-1.13586283508438	no	OK	653	_	_	_	_	_	_	_	_	_	_	_	None	_
comp11008_c0	556.01	534	6.97	6.66	0.878803063701602	1	0.103696069436531	up	-0.103696069436531	down	4.70073240018558	no	OK	582	1816-3561(-)	gi|260834101|ref|XP_002612050.1|	hypothetical protein BRAFLDRAFT_227678 [Branchiostoma floridae]	73%	_	99883.ENSTNIP00000017408	amyloid beta precursor protein (cytoplasmic tail) binding protein 2	83.53%	COG0457	_	_	None	_
comp11010_c0	7	11	0.59	0.92	0.514813299540291	1	0.791274432068357	up	-0.791274432068357	down	-1.21162921105217	no	OK	602	_	_	_	_	_	_	_	_	_	_	_	None	_
comp11018_c0	8	11	0.48	0.66	0.639220145812011	1	0.605198873803223	up	-0.605198873803223	down	-1.13586283508438	no	OK	65	591-785(-)	_	_	_	_	_	_	_	_	_	_	None	_
comp11020_c0	288	310	11.52	12.36	0.689829194138291	1	0.267963955391406	up	-0.267963955391406	down	3.8390393475399	no	OK	312	291-1226(-)	gi|91085333|ref|XP_970254.1|	PREDICTED: similar to AGAP001629-PA [Tribolium castaneum]	60%	_	_	_	_	_	_	_	None	_
comp11021_c0	39	24	5.82	3.61	0.493139937304797	1	-0.534068797000209	down	0.534068797000209	up	0.573814381577077	no	OK	353	_	_	_	_	_	_	_	_	_	_	_	None	_
comp11022_c0	14	11	0.57	0.44	1	1	-0.182266067637953	down	0.182266067637953	up	-0.751260564893011	no	OK	1213	_	_	_	_	_	_	_	_	_	_	_	None	_
comp11029_c0	51	36	1.5	1.05	0.676549496018169	1	-0.338535016506158	down	0.338535016506158	up	1.04301977546583	no	OK	471	113-1525(-)	_	_	_	_	_	_	_	_	_	_	None	_
comp1103054_c0	0	1	0	0.14	noTest	noTest	noTest	noTest	noTest	noTest	noTest	no	NOTEST	129	2-388(-)	_	_	_	_	_	_	_	_	_	_	None	_
comp110353_c0	21	11	1.4	0.73	0.445396693788579	1	-0.758299785853575	down	0.758299785853575	up	-0.40504309030856	no	OK	751	_	_	_	_	_	_	_	_	_	_	_	None	_
comp110358_c0	11	12	1.2	1.31	0.779000846257148	1	0.28139644624317	up	-0.28139644624317	down	-0.864360870840593	no	OK	472	_	gi|4506695|ref|NP_001013.1|	40S ribosomal protein S19 [Homo 40S ribosomal protein S19 [Bos taurus]	100%	GO:0015669;GO:0006414;GO:0000028;GO:0005730;GO:0051272;GO:0003735;GO:0009991;GO:0006415;GO:0000184;GO:0031369;GO:0030218;GO:0006413;GO:0006614;GO:0019083;GO:0017134;GO:0022627;GO:0030490	9258.ENSOANP00000021551	ribosomal protein S19	100.00%	COG2238	KOG3411	_	K02966	RP-S19e, RPS19
comp11035_c0	11	5	1.25	0.57	0.438083377666006	1	-0.94320179890771	down	0.94320179890771	up	-1.40371730915073	no	OK	454	_	_	_	_	_	_	_	_	_	_	_	None	_
comp11036_c0	6	6	0.86	0.86	1	1	0.155515961629557	up	-0.155515961629557	down	-1.80557197507949	no	OK	367	_	_	_	_	_	_	_	_	_	_	_	None	_
comp11037_c0	136	51	8.78	3.29	0.0776954717581401	0.611685621176556	-1.24918678145033	down	1.24918678145033	up	2.12520838430894	no	OK	773	_	_	_	_	_	_	_	_	_	_	_	None	_
comp11038_c0	61	51	4.17	3.48	0.913223295019547	1	-0.0958940554138454	down	0.0958940554138454	up	1.41282979582641	no	OK	732	_	_	_	_	_	_	_	_	_	_	_	None	_
comp1103_c0	6	3	0.64	0.33	noTest	noTest	noTest	noTest	noTest	noTest	noTest	no	NOTEST	167	3-506(+)	_	_	_	_	_	_	_	_	_	_	None	_
comp11040_c0	14	13	0.97	0.9	1	1	0.0540729977915838	up	-0.0540729977915838	down	-0.636464049450591	no	OK	720	_	gi|194246061|gb|ACF35522.1|	putative legumain-like protease precursor [Dermacentor variabilis]	56%	_	_	_	_	_	_	_	None	_
comp110437_c0	14	1	1.69	0.12	0.0141458840472237	0.204564730383505	-3.36666527244128	down	3.36666527244128	up	-1.5134517453615	no	OK	429	_	_	_	_	_	_	_	_	_	_	_	None	_
comp11045_c0	598	207	12	4.13	0.0432883756040346	0.44490226160781	-1.36751908005038	down	1.36751908005038	up	4.22619649626607	no	OK	489	281-1747(+)	gi|357629680|gb|EHJ78299.1|	hypothetical protein KGM_22705 [Danaus plexippus]	63%	_	_	_	_	_	_	_	None	_
comp11046_c0	105	88	5.33	4.46	0.912831562710891	1	-0.0925847215074084	down	0.0925847215074084	up	2.19786439785347	no	OK	973	_	_	_	_	_	_	_	_	_	_	_	None	_
comp11048_c0	15	966.25	0.69	44.56	7.26097744323969e-13	1.40282084203391e-10	6.14615737590027	up	-6.14615737590027	down	4.62529784890303	yes	OK	257	1-771(+)	gi|377648390|gb|AFB70998.1|	Geminin [Lytechinus pictus]	58%	_	_	_	_	_	_	_	K10749	GMNN
comp11054_c0	22	12	1.01	0.55	0.467851691305017	1	-0.701595829530556	down	0.701595829530556	up	-0.316938849872743	no	OK	1074	_	_	_	_	_	_	_	_	_	_	_	None	_
comp11055_c0	240	251	5.69	5.92	0.744398263974598	1	0.226411188279563	up	-0.226411188279563	down	3.55344911208175	no	OK	2047	_	_	_	_	_	_	_	_	_	_	_	None	_
comp11057_c0	47	15	4.33	1.38	0.0660818485838757	0.560202419763264	-1.47127138587446	down	1.47127138587446	up	0.533606814084628	no	OK	552	_	_	_	_	_	_	_	_	_	_	_	None	_
comp11058_c0	41	34	1.47	1.21	0.916667509033188	1	-0.107382385598455	down	0.107382385598455	up	0.834193849115794	no	OK	378	233-1366(-)	gi|281212360|gb|EFA86520.1|	hypothetical protein PPL_00315 [Polysphondylium pallidum PN500]	35%	_	_	_	_	_	_	_	None	_
comp11060_c0	5	3	0.61	0.37	noTest	noTest	noTest	noTest	noTest	noTest	noTest	no	NOTEST	422	_	_	_	_	_	_	_	_	_	_	_	None	_
comp11062_c0	10	8	1.19	0.96	1	1	-0.155595098690028	down	0.155595098690028	up	-1.22442540035588	no	OK	435	_	_	_	_	_	_	_	_	_	_	_	None	_
comp110680_c0	18	15	0.83	0.69	1	1	-0.0995334141844346	down	0.0995334141844346	up	-0.349602407932603	no	OK	1064	_	_	_	_	_	_	_	_	_	_	_	None	_
comp11069_c0	212	156	6.18	4.53	0.688120187539943	1	-0.280144398766423	down	0.280144398766423	up	3.12391055474964	no	OK	527	2-1582(+)	gi|189237512|ref|XP_972880.2|	PREDICTED: similar to protein phosphatase type 2c [Tribolium castaneum]	80%	GO:0008287;GO:0046872;GO:0006470;GO:0004722	7070.XP_972880	similar to protein phosphatase 1 (formerly 2C)-like	80.23%	COG0631	_	_	None	_
comp11073_c0	32	39	0.88	1.07	0.581298856136266	1	0.444239709416571	up	-0.444239709416571	down	0.767278334406624	no	OK	1762	_	_	_	_	_	_	_	_	_	_	_	None	_
comp11074_c0	481	689	8.9	12.68	0.306067988280363	1	0.680158166636467	up	-0.680158166636467	down	4.81859995300717	no	OK	475	1-1425(+)	gi|321476651|gb|EFX87611.1|	hypothetical protein DAPPUDRAFT_96817 [Daphnia pulex]	81%	GO:0006499;GO:0042967;GO:0004379	7070.XP_973156	similar to N-myristoyltransferase 1	83.51%	COG5092	KOG2779	_	K00671	E2.3.1.97, NMT
comp11076_c0	1747	1292	60.84	44.83	0.678068384528678	1	-0.273239351417743	down	0.273239351417743	up	6.1695728034326	no	OK	161	95-577(+)	gi|242005693|ref|XP_002423697.1|	adrenodoxin, putative [Pediculus humanus corporis]	78%	GO:0009055;GO:0046872;GO:0051537;GO:0006118	121224.XP_002423697	adrenodoxin, putative	78.40%	COG0633	KOG3309	_	None	_
comp110771_c0	16	14	0.76	0.67	1	1	-0.0301534607730273	down	0.0301534607730273	up	-0.485862554051516	no	OK	1034	_	_	_	_	_	_	_	_	_	_	_	None	_
comp11081_c0	0	0	0	0	noTest	noTest	noTest	noTest	noTest	noTest	noTest	no	NOTEST	223	1-669(-)	gi|124514066|ref|XP_001350389.1|	conserved Plasmodium protein, unknown function [Plasmodium falciparum 3D7]	46%	_	_	_	_	_	_	_	None	_
comp11086_c0	25	23	0.93	0.85	1	1	0.0412649345674215	up	-0.0412649345674215	down	0.19354921174602	no	OK	441	1-1326(+)	gi|321250207|ref|XP_003191727.1|	hypothetical protein CGB_A8280C [Cryptococcus gattii WM276]	50%	GO:0033148;GO:0003006;GO:0048477;GO:0042800;GO:0051568;GO:0044767;GO:0044212;GO:0043627;GO:0035097;GO:0005515;GO:0045944;GO:0048856;GO:0008284	_	_	_	_	_	_	K09187	MLL2, ALR
comp11090_c0	18	27	1.77	2.66	0.373173637000136	1	0.73849808745863	up	-0.73849808745863	down	0.113962720667916	no	OK	519	_	gi|117647452|gb|ABK51683.1|	hydroxyproline-rich glycoprotein precursor [Cryptosporidium hominis]	58%	_	_	_	_	_	_	_	None	_
comp11091_c0	41	25	1.13	0.68	0.472999069713885	1	-0.547413590927411	down	0.547413590927411	up	0.640532343175837	no	OK	427	442-1722(-)	gi|380021900|ref|XP_003694794.1|	PREDICTED: uncharacterized protein LOC100864483 [Apis florea]	73%	_	7159.AAEL015009-PA	conserved hypothetical protein	82.30%	_	_	NOG85683	None	_
comp11095_c0	30	39	1.01	1.31	0.496369117895876	1	0.536562278117385	up	-0.536562278117385	down	0.727988260581361	no	OK	414	1-1242(+)	gi|301766096|ref|XP_002918492.1|	PREDICTED: transcription factor E2F4-like, partial [Ailuropoda melanoleuca]	67%	GO:0006884;GO:0003677;GO:0002064;GO:0008361;GO:0042127;GO:0005737;GO:0008015;GO:0042384;GO:0009887;GO:0000083;GO:0005515;GO:0005667;GO:0051726;GO:0045449;GO:0003700	9598.ENSPTRP00000053494	E2F transcription factor 4, p107/p130-binding	75.42%	_	KOG2577	_	K04682	E2F4_5
comp110964_c0	5	10	0.63	1.27	0.352672051071238	1	1.12140086215686	up	-1.12140086215686	down	-1.47181738058563	no	OK	412	_	_	_	_	_	_	_	_	_	_	_	None	_
comp11096_c0	5	11	0.28	0.62	0.283652797257285	1	1.2558775967248	up	-1.2558775967248	down	-1.37670590461083	no	OK	873	_	_	_	_	_	_	_	_	_	_	_	None	_
comp11098_c0	198	197	9.98	9.91	0.827194011424419	1	0.154488580574856	up	-0.154488580574856	down	3.23760147952712	no	OK	240	152-871(-)	gi|498984027|ref|XP_004530265.1|	PREDICTED: mitochondrial import inner membrane translocase subunit Tim21-like [Ceratitis capitata]	68%	_	_	_	_	_	_	_	None	_
comp1109_c0	1	1	0.14	0.14	noTest	noTest	noTest	noTest	noTest	noTest	noTest	no	NOTEST	126	1-381(+)	_	_	_	_	_	_	_	_	_	_	None	_
comp11102_c0	5	8	0.28	0.45	0.670342248230723	1	0.80776384221024	up	-0.80776384221024	down	-1.68263818781854	no	OK	874	_	_	_	_	_	_	_	_	_	_	_	None	_
comp11104_c0	0	19	0	2.18	0.000290613193839001	0.00904129936388004	6.34900210745039	up	-6.34900210745039	down	-1.10260833042557	yes	OK	451	_	_	_	_	_	_	_	_	_	_	_	None	_
comp111095_c0	24	10	1.77	0.74	0.24871273400875	0.975472524865885	-1.08318074158272	down	1.08318074158272	up	-0.322960015900369	no	OK	679	_	_	_	_	_	_	_	_	_	_	_	None	_
comp11111_c0	51	47	0.85	0.78	0.967244304775788	1	0.0439282658691285	up	-0.0439282658691285	down	1.22349976097161	no	OK	866	3-2600(-)	gi|242013407|ref|XP_002427399.1|	FYVE-containing protein, putative [Pediculus humanus corporis]	65%	_	_	_	_	_	_	_	None	_
comp11114_c0	122	9	1.65	0.12	2.17495542330413e-05	0.00102990536221166	-3.56460241497264	down	3.56460241497264	up	1.58358917548379	yes	OK	1188	2-3568(+)	_	_	_	_	_	_	_	_	_	_	None	_
comp11115_c0	26	30	0.86	1	0.688666525305188	1	0.36516725482476	up	-0.36516725482476	down	0.422726596080939	no	OK	229	83-769(+)	gi|405976334|gb|EKC40846.1|	F-box only protein 21 [Crassostrea gigas]	60%	_	_	_	_	_	_	_	None	_
comp11117_c0	2090.21	2219.92	91.82	97.26	0.704641490943929	1	0.249016565055541	up	-0.249016565055541	down	6.68818478388621	no	OK	131	728-1123(+)	_	_	_	_	_	_	_	_	_	_	None	_
comp11122_c0	17	7	1.81	0.75	0.25315323578977	0.976231639812046	-1.09251954216578	down	1.09251954216578	up	-0.823224177603165	no	OK	481	_	gi|383852906|ref|XP_003701966.1|	PREDICTED: enhancer of split mbeta protein-like [Megachile rotundata]	74%	GO:0006351;GO:0005488	7460.XP_001120327	similar to Enhancer of split mbeta protein (E(spl)mbeta) (HLH-mbeta) (Split locus enhancer p [...]	75.65%	_	KOG4304	_	K09090	HESN
comp11124_c0	573	426	12.2	9.03	0.691272096331161	1	-0.265558633060542	down	0.265558633060542	up	4.56483926399991	no	OK	432	342-1637(-)	gi|327283480|ref|XP_003226469.1|	PREDICTED: RNA-binding protein 41-like [Anolis carolinensis]	68%	_	_	_	_	_	_	_	None	_
comp11125_c0	189	225	8.72	10.36	0.546586539876172	1	0.413025848374039	up	-0.413025848374039	down	3.31228328753899	no	OK	1068	_	_	_	_	_	_	_	_	_	_	_	None	_
comp11126_c0	83	83	5.89	5.89	0.820929431843766	1	0.161502780317388	up	-0.161502780317388	down	1.98685768405915	no	OK	706	_	_	_	_	_	_	_	_	_	_	_	None	_
comp11127_c0	7	7	0.78	0.78	1	1	0.156408758638654	up	-0.156408758638654	down	-1.58301235499706	no	OK	462	_	_	_	_	_	_	_	_	_	_	_	None	_
comp11129_c0	3763.41	1120.12	120.91	35.85	0.0180177110944742	0.24618258723143	-1.58619311578153	down	1.58619311578153	up	6.82155680693663	no	OK	155	48-512(+)	gi|290908989|gb|ADD70028.1|	myosin light chain [Marsupenaeus japonicus]	100%	GO:0005509	7070.XP_976209	similar to myosin 1 light chain	83.59%	COG5126	KOG0030	_	None	_
comp11130_c0	90	101	3.22	3.6	0.644830956765357	1	0.327487895046356	up	-0.327487895046356	down	2.19352024331187	no	OK	291	415-1287(-)	gi|387915206|gb|AFK11212.1|	type 11 methyltransferase [Callorhinchus milii]	44%	_	_	_	_	_	_	_	None	_
comp111319_c0	22	6	1.96	0.54	0.0694192994524174	0.577348629109214	-1.67403733698136	down	1.67403733698136	up	-0.609283900271939	no	OK	568	_	_	_	_	_	_	_	_	_	_	_	None	_
comp11131_c0	4	4	0.3	0.3	noTest	noTest	noTest	noTest	noTest	noTest	noTest	no	NOTEST	668	_	_	_	_	_	_	_	_	_	_	_	None	_
comp11132_c0	8	4	0.63	0.32	0.497905885766794	1	-0.802159516631607	down	0.802159516631607	up	-1.8156916200968	no	OK	637	_	_	_	_	_	_	_	_	_	_	_	None	_
comp111344_c0	10	15	0.75	1.13	0.426125121088391	1	0.73187501119493	up	-0.73187501119493	down	-0.736856351612151	no	OK	666	_	_	_	_	_	_	_	_	_	_	_	None	_
comp111373_c0	10	7	1.24	0.87	0.854436836881098	1	-0.342347017605171	down	0.342347017605171	up	-1.30925676981387	no	OK	93	2-280(+)	gi|16876869|gb|AAH16715.1|	Ferritin, light polypeptide [Homo sapiens]	100%	GO:0006879;GO:0055085;GO:0042802;GO:0008199;GO:0008219;GO:0016044;GO:0006826;GO:0005829;GO:0006892;GO:0008043;GO:0016491	9606.ENSP00000366525	ferritin, light polypeptide; Stores iron in a soluble, non-toxic, readily available form. Im [...]	100.00%	COG1528	KOG2332	_	K13625	FTL
comp11139_c0	6	3	0.7	0.35	noTest	noTest	noTest	noTest	noTest	noTest	noTest	no	NOTEST	440	_	_	_	_	_	_	_	_	_	_	_	None	_
comp11140_c0	24	6	1.65	0.41	0.0480368131977454	0.470863130888098	-1.79814181663863	down	1.79814181663863	up	-0.511849312677558	no	OK	728	_	gi|321461582|gb|EFX72613.1|	hypothetical protein DAPPUDRAFT_308192 [Daphnia pulex]	51%	_	_	_	_	_	_	_	None	_
comp11145_c0	8	10	1.01	1.27	0.745854585473486	1	0.47072213923528	up	-0.47072213923528	down	-1.21589524824661	no	OK	412	_	_	_	_	_	_	_	_	_	_	_	None	_
comp11147_c0	7	8	0.45	0.51	1	1	0.343160677553796	up	-0.343160677553796	down	-1.48108471325102	no	OK	777	_	_	_	_	_	_	_	_	_	_	_	None	_
comp1114_c0	2	2	0.23	0.23	noTest	noTest	noTest	noTest	noTest	noTest	noTest	no	NOTEST	455	_	_	_	_	_	_	_	_	_	_	_	None	_
comp1115215_c0	0	2	0	0.29	noTest	noTest	noTest	noTest	noTest	noTest	noTest	no	NOTEST	120	2-364(+)	gi|488703740|ref|WP_002627718.1|	BNR repeat domain protein [Cystobacter fuscus]	55%	_	_	_	_	_	_	_	K11494	RCBTB
comp11153_c0	205.87	78	11.18	4.23	0.0762853512904526	0.606765330148845	-1.23659932788897	down	1.23659932788897	up	2.72732086725209	no	OK	912	_	_	_	_	_	_	_	_	_	_	_	None	_
comp11155_c0	3	7	0.4	0.93	0.442578710644678	1	1.31052690800476	up	-1.31052690800476	down	-2.05797939291698	no	OK	394	_	_	_	_	_	_	_	_	_	_	_	None	_
comp11157_c0	3	12	0.28	1.13	0.0834969611968208	0.633855123898852	2.06839627926141	up	-2.06839627926141	down	-1.46254200346986	no	OK	540	_	_	_	_	_	_	_	_	_	_	_	None	_
comp11158_c0	7	5	1.03	0.74	0.822491979816544	1	-0.310320115255577	down	0.310320115255577	up	-1.81063404902036	no	OK	358	_	_	_	_	_	_	_	_	_	_	_	None	_
comp1115_c0	6	4	0.47	0.31	0.799900049975013	1	-0.402404619181419	down	0.402404619181419	up	-2.07419398547478	no	OK	214	1-645(+)	gi|29134779|dbj|BAC66140.1|	projectin [Procambarus clarkii]	88%	GO:0004674;GO:0005524;GO:0009069;GO:0006468	_	_	_	_	_	_	None	_
comp11161_c0	449	446	6.17	6.09	0.818646659009643	1	0.152232035838077	up	-0.152232035838077	down	4.41768573771581	no	OK	502	976-2481(+)	gi|260829939|ref|XP_002609919.1|	hypothetical protein BRAFLDRAFT_90698 [Branchiostoma floridae]	61%	GO:0044464	7739.JGI59572	hypothetical protein	75.30%	COG3475	_	_	None	_
comp11166_c0	17	7	1.53	0.63	0.25315323578977	0.976231639812046	-1.09251954216578	down	1.09251954216578	up	-0.823224177603165	no	OK	563	_	_	_	_	_	_	_	_	_	_	_	None	_
comp11167_c0	8	10	0.58	0.73	0.745854585473486	1	0.47072213923528	up	-0.47072213923528	down	-1.21589524824661	no	OK	689	_	_	_	_	_	_	_	_	_	_	_	None	_
comp11175_c0	35	60	4.17	7.18	0.215784038058242	0.937685023680889	0.93441723246059	up	-0.93441723246059	down	1.19890720558286	no	OK	434	_	_	_	_	_	_	_	_	_	_	_	None	_
comp11176_c0	80	91	5.56	6.33	0.643347478113449	1	0.346838170495268	up	-0.346838170495268	down	2.03434005209611	no	OK	720	_	_	_	_	_	_	_	_	_	_	_	None	_
comp111802_c0	24	32	1.71	2.28	0.50264641587198	1	0.571841918680214	up	-0.571841918680214	down	0.426981210346259	no	OK	186	73-630(-)	gi|405963795|gb|EKC29341.1|	DNA replication complex GINS protein PSF2 [Crassostrea gigas]	82%	GO:0005634;GO:0006260	7739.JGI118797	annotation not available	79.65%	COG5093	KOG4071	_	K10733	GINS2, PSF2
comp11181_c0	21	12	1.33	0.76	0.524474093680355	1	-0.63529608802663	down	0.63529608802663	up	-0.358789688940987	no	OK	785	_	_	_	_	_	_	_	_	_	_	_	None	_
comp11182_c0	43	32	0.76	0.56	0.753324678578909	1	-0.262507198995322	down	0.262507198995322	up	0.830773059338581	no	OK	897	53-2746(+)	gi|189236477|ref|XP_974791.2|	PREDICTED: similar to CG33967 CG33967-PA [Tribolium castaneum]	73%	_	7070.XP_974791	similar to KIBRA protein	84.62%	COG5021	KOG0940	_	None	_
comp11183_c0	207	2	19.62	0.19	2.17576202465473e-10	2.8402515078601e-08	-6.37243022018086	down	6.37243022018086	up	2.24526788146223	yes	OK	111	99-431(-)	_	_	_	_	_	_	_	_	_	_	None	_
comp11184_c0	46	86	0.73	1.36	0.137163646786945	0.801361052325824	1.06038799297544	up	-1.06038799297544	down	1.67729485666866	no	OK	612	1102-2937(-)	gi|242020742|ref|XP_002430810.1|	conserved hypothetical protein [Pediculus humanus corporis]	77%	_	7460.XP_396987	similar to CG8949-PA	83.15%	_	KOG0152	_	None	_
comp11188_c0	1	0	0.15	0	noTest	noTest	noTest	noTest	noTest	noTest	noTest	no	NOTEST	357	_	_	_	_	_	_	_	_	_	_	_	None	_
comp11194_c0	11	11	1.6	1.61	0.884696093699382	1	0.158392748416224	up	-0.158392748416224	down	-0.930426055029291	no	OK	362	_	_	_	_	_	_	_	_	_	_	_	None	_
comp11196_c0	5	4	0.63	0.51	noTest	noTest	noTest	noTest	noTest	noTest	noTest	no	NOTEST	411	_	_	_	_	_	_	_	_	_	_	_	None	_
comp11197_c0	302	303.91	33.78	34.15	0.796446828185127	1	0.1713702407989	up	-0.1713702407989	down	3.85559391000122	no	OK	121	1-363(+)	gi|405978140|gb|EKC42551.1|	Leydig cell tumor 10 kDa-like protein [Crassostrea gigas]	58%	_	_	_	_	_	_	_	None	_
comp112009_c0	8	13	0.48	0.77	0.465038890595743	1	0.841537939232759	up	-0.841537939232759	down	-0.987711437651386	no	OK	835	_	_	_	_	_	_	_	_	_	_	_	None	_
comp11202_c0	2	7	0.27	0.95	noTest	noTest	noTest	noTest	noTest	noTest	noTest	no	NOTEST	388	_	_	_	_	_	_	_	_	_	_	_	None	_
comp11203_c0	243	281	5.44	6.26	0.585759655254715	1	0.371246940450388	up	-0.371246940450388	down	3.65120532087276	no	OK	620	158-2017(+)	gi|405952637|gb|EKC20424.1|	Peptide-N(4)-(N-acetyl-beta-glucosaminyl)asparagine amidase [Crassostrea gigas]	65%	_	_	_	_	_	_	_	K01456	E3.5.1.52, NGLY1, PNG1
comp11206_c0	12	14	1.12	1.31	0.701512770883983	1	0.377098463550032	up	-0.377098463550032	down	-0.685706939647235	no	OK	546	_	_	_	_	_	_	_	_	_	_	_	None	_
comp112076_c0	31	26	1.73	1.44	1	1	-0.0909679456621159	down	0.0909679456621159	up	0.438751790568416	no	OK	190	212-781(-)	_	_	_	_	_	_	_	_	_	_	None	_
comp11207_c0	10	12	0.64	0.77	0.66273607407069	1	0.415522353651478	up	-0.415522353651478	down	-0.926567418759311	no	OK	774	_	_	_	_	_	_	_	_	_	_	_	None	_
comp1120_c0	5	2	0.54	0.22	noTest	noTest	noTest	noTest	noTest	noTest	noTest	no	NOTEST	473	_	_	_	_	_	_	_	_	_	_	_	None	_
comp112120_c0	12	12	0.82	0.82	0.892070180730235	1	0.158686297590109	up	-0.158686297590109	down	-0.804796726048907	no	OK	730	_	_	_	_	_	_	_	_	_	_	_	None	_
comp11212_c0	22	64	0.32	0.92	0.028289815692857	0.339688775131136	1.69065617611758	up	-1.69065617611758	down	1.06958172934917	no	OK	1041	225-3347(-)	gi|405967043|gb|EKC32257.1|	Sorting nexin-19 [Crassostrea gigas]	69%	_	_	_	_	_	_	_	None	_
comp11215_c0	322.96	406	15.41	19.32	0.462146710631476	1	0.491593800699311	up	-0.491593800699311	down	4.13090132247762	no	OK	306	2-919(+)	gi|350403280|ref|XP_003486754.1|	PREDICTED: 39S ribosomal protein L4, mitochondrial-like [Bombus impatiens]	80%	GO:0005840;GO:0042254;GO:0006412;GO:0003735	7460.XP_001120958	mitochondrial ribosomal protein L4	77.78%	COG0088	KOG1624	_	None	_
comp11218_c0	13	6	0.91	0.42	0.394643218931075	1	-0.926841337652566	down	0.926841337652566	up	-1.1566397054468	no	OK	713	_	_	_	_	_	_	_	_	_	_	_	None	_
comp11219_c0	27.98	25	3.2	2.87	1	1	-0.00149589711285635	down	0.00149589711285635	up	0.335651414446346	no	OK	150	1-453(+)	gi|260803029|ref|XP_002596394.1|	hypothetical protein BRAFLDRAFT_76211 [Branchiostoma floridae]	45%	_	_	_	_	_	_	_	K11135	PINX1
comp11222_c0	65	112	9.16	15.9	0.17993894781391	0.883550543444895	0.944164186072267	up	-0.944164186072267	down	2.09866283573874	no	OK	372	_	_	_	_	_	_	_	_	_	_	_	None	_
comp112281_c0	12	10	0.9	0.75	1	1	-0.0987941348047796	down	0.0987941348047796	up	-0.93428518411872	no	OK	669	_	_	_	_	_	_	_	_	_	_	_	None	_
comp11230_c0	60	145	3.84	9.28	0.0444974158366	0.453423034790671	1.43101878965489	up	-1.43101878965489	down	2.32170005298498	no	OK	221	2-664(+)	_	_	_	_	_	_	_	_	_	_	None	_
comp11235_c0	11	9	0.69	0.56	1	1	-0.124396273654053	down	0.124396273654053	up	-1.07208971183963	no	OK	265	2-799(+)	gi|350402953|ref|XP_003486655.1|	PREDICTED: hypothetical protein LOC100741094, partial [Bombus impatiens]	87%	GO:0016849;GO:0009190;GO:0035556	_	_	_	_	_	_	None	_
comp11237_c0	8	5	0.41	0.26	0.670342248230723	1	-0.496395673520711	down	0.496395673520711	up	-1.69737107269107	no	OK	472	_	_	_	_	_	_	_	_	_	_	_	None	_
comp11238_c0	9	10	0.93	1.04	0.745854585473486	1	0.305927526920015	up	-0.305927526920015	down	-1.14001885920371	no	OK	493	_	_	_	_	_	_	_	_	_	_	_	None	_
comp11239_c0	4	11	0.28	0.78	0.187025841917751	0.883550543444895	1.55982832837713	up	-1.55982832837713	down	-1.46718067929502	no	OK	156	237-704(-)	_	_	_	_	_	_	_	_	_	_	None	_
comp1123_c0	0	3	0	0.4	noTest	noTest	noTest	noTest	noTest	noTest	noTest	no	NOTEST	393	_	_	_	_	_	_	_	_	_	_	_	None	_
comp112423_c0	13	11	1.01	0.85	1	1	-0.0774035280287122	down	0.0774035280287122	up	-0.808480598660467	no	OK	648	_	_	_	_	_	_	_	_	_	_	_	None	_
comp11247_c0	10	4	1.2	0.48	0.390133159226838	1	-1.1148397346103	down	1.1148397346103	up	-1.59729954217366	no	OK	431	_	_	_	_	_	_	_	_	_	_	_	None	_
comp11248_c0	124	82	7.19	4.75	0.547211007733912	1	-0.433578277766175	down	0.433578277766175	up	2.28329644705016	no	OK	856	_	_	_	_	_	_	_	_	_	_	_	None	_
comp11250_c0	7	3	0.72	0.31	0.442578710644678	1	-1.00457710027979	down	1.00457710027979	up	-2.07958531175296	no	OK	499	_	_	_	_	_	_	_	_	_	_	_	None	_
comp11253_c0	18	20	0.85	0.94	0.777730011982851	1	0.309907017302699	up	-0.309907017302699	down	-0.138539625957566	no	OK	1043	_	_	_	_	_	_	_	_	_	_	_	None	_
comp11254_c0	79	95	6.42	7.73	0.564457277343095	1	0.426829291626222	up	-0.426829291626222	down	2.06144645873589	no	OK	58	81-254(+)	_	_	_	_	_	_	_	_	_	_	None	_
comp112560_c0	43	18	2.07	0.87	0.170177693804903	0.876288124816294	-1.08439132827067	down	1.08439132827067	up	0.516811482619749	no	OK	1023	_	_	_	_	_	_	_	_	_	_	_	None	_
comp11256_c0	47	52	0.94	0.88	0.683478860375503	1	0.306290223797433	up	-0.306290223797433	down	1.24429974176357	no	OK	562	2-1687(+)	gi|512844125|ref|XP_004914862.1|	PREDICTED: protein lin-9 homolog isoform X2 [Xenopus (Silurana) tropicalis]	72%	_	8364.ENSXETP00000048950	lin-9 homolog (C. elegans)	76.68%	_	KOG1019	NOG224012	None	_
comp112572_c0	35	28.9	1.09	0.9	0.951982989001519	1	-0.108463320481764	down	0.108463320481764	up	0.605433068692835	no	OK	407	3-1223(+)	gi|291235630|ref|XP_002737748.1|	PREDICTED: jmjC domain-containing protein 4-like [Saccoglossus kowalevskii]	68%	_	_	_	_	_	_	_	None	_
comp11257_c0	14	49	0.79	2.76	0.0148213347816773	0.211483152128513	1.94932099696636	up	-1.94932099696636	down	0.622439319638361	no	OK	287	20-883(+)	gi|478254529|gb|ENN74773.1|	hypothetical protein YQE_08646, partial [Dendroctonus ponderosae]	78%	GO:0000166;GO:0003676	7425.XP_001607438	similar to RH49436p	85.35%	COG0724	KOG4205	_	K14411	MSI
comp11263_c0	1994.93	1682.27	104.45	87.93	0.898675697376713	1	-0.084210842057121	down	0.084210842057121	up	6.4497288866267	no	OK	260	3-782(+)	gi|260805606|ref|XP_002597677.1|	hypothetical protein BRAFLDRAFT_279789 [Branchiostoma floridae]	92%	GO:0005634;GO:0019773;GO:0004298;GO:0006511;GO:0005737	7739.JGI286943	hypothetical protein; The proteasome is a multicatalytic proteinase complex which is charact [...]	92.69%	COG0638	KOG0183	_	K02731	PSMA7
comp112679_c0	14	24	0.91	1.55	0.293948602023981	1	0.926758427163713	up	-0.926758427163713	down	-0.127384149394718	no	OK	771	_	_	_	_	_	_	_	_	_	_	_	None	_
comp1126_c0	4	4	0.33	0.33	noTest	noTest	noTest	noTest	noTest	noTest	noTest	no	NOTEST	613	_	_	_	_	_	_	_	_	_	_	_	None	_
comp11270_c0	51	53	1.38	1.43	0.785264509698308	1	0.216443711095109	up	-0.216443711095109	down	1.31331944947326	no	OK	467	282-1682(+)	gi|241566028|ref|XP_002402075.1|	E3 ubiquitin protein ligase MARCH8, putative [Ixodes scapularis]	76%	_	_	_	_	_	_	_	None	_
comp11271_c0	2	0	0.28	0	noTest	noTest	noTest	noTest	noTest	noTest	noTest	no	NOTEST	378	_	_	_	_	_	_	_	_	_	_	_	None	_
comp11272_c0	20	21	1.13	1.18	0.859853262159903	1	0.229578931070061	up	-0.229578931070061	down	-0.0303031159838695	no	OK	881	_	_	_	_	_	_	_	_	_	_	_	None	_
comp11275_c0	14	10	1.16	0.83	0.892070180730235	1	-0.316742802205895	down	0.316742802205895	up	-0.812165303526456	no	OK	607	_	_	_	_	_	_	_	_	_	_	_	None	_
comp11281_c0	14	11	1.05	0.83	1	1	-0.182266067637953	down	0.182266067637953	up	-0.751260564893011	no	OK	669	_	_	_	_	_	_	_	_	_	_	_	None	_
comp11282_c0	8	15	0.78	1.47	0.335878920063024	1	1.04455522917362	up	-1.04455522917362	down	-0.853057786895795	no	OK	522	_	_	_	_	_	_	_	_	_	_	_	None	_
comp11285_c0	2	2	0.29	0.29	noTest	noTest	noTest	noTest	noTest	noTest	noTest	no	NOTEST	362	_	_	_	_	_	_	_	_	_	_	_	None	_
comp11286_c0	10	11.89	0.7	0.84	0.66273607407069	1	0.415522353651478	up	-0.415522353651478	down	-0.926567418759311	no	OK	711	_	_	_	_	_	_	_	_	_	_	_	None	_
comp112917_c0	6	17	0.78	2.22	0.122481004403125	0.761123514013631	1.62225116270351	up	-1.62225116270351	down	-0.845526243373329	no	OK	68	118-321(-)	_	_	_	_	_	_	_	_	_	_	None	_
comp11293_c0	12	12	0.86	0.86	0.892070180730235	1	0.158686297590109	up	-0.158686297590109	down	-0.804796726048907	no	OK	697	_	_	_	_	_	_	_	_	_	_	_	None	_
comp11295_c0	36	18	1.72	0.86	0.313931641918495	1	-0.829762469998493	down	0.829762469998493	up	0.346199443612488	no	OK	290	2-871(+)	gi|321476919|gb|EFX87878.1|	hypothetical protein DAPPUDRAFT_305429 [Daphnia pulex]	60%	_	_	_	_	_	_	_	None	_
comp11296_c0	1	1	0.11	0.08	noTest	noTest	noTest	noTest	noTest	noTest	noTest	no	NOTEST	485	_	_	_	_	_	_	_	_	_	_	_	None	_
comp11298_c0	13	9	0.91	0.63	0.884696093699382	1	-0.360192550098989	down	0.360192550098989	up	-0.938144776729982	no	OK	112	3-338(+)	_	_	_	_	_	_	_	_	_	_	None	_
comp11299_c0	260	134	8.71	4.47	0.244697710144652	0.971749179855023	-0.793215750543092	down	0.793215750543092	up	3.20931547782978	no	OK	1459	_	_	_	_	_	_	_	_	_	_	_	None	_
comp11301_c0	113	142	7.19	9.02	0.484172499892405	1	0.490585525192298	up	-0.490585525192298	down	2.6148440723434	no	OK	123	284-652(-)	gi|512926518|ref|XP_004931105.1|	PREDICTED: complex III assembly factor LYRM7-like isoform X1 [Bombyx mori]	71%	_	_	_	_	_	_	_	None	_
comp11307_c0	2	4	0.23	0.47	noTest	noTest	noTest	noTest	noTest	noTest	noTest	no	NOTEST	442	_	_	_	_	_	_	_	_	_	_	_	None	_
comp11310_c0	0	1554.87	0	141.22	4.25807531130391e-21	2.9380719647997e-18	12.6861845057182	up	-12.6861845057182	down	5.29275276462225	yes	OK	560	_	_	_	_	_	_	_	_	_	_	_	None	_
comp11312_c0	17	20	0.62	0.73	0.700162868150152	1	0.391142918121453	up	-0.391142918121453	down	-0.175571777606542	no	OK	1332	_	_	_	_	_	_	_	_	_	_	_	None	_
comp113133_c0	1	1	0.13	0.13	noTest	noTest	noTest	noTest	noTest	noTest	noTest	no	NOTEST	407	_	_	_	_	_	_	_	_	_	_	_	None	_
comp113152_c0	3	14	0.35	1.66	0.0493358128508295	0.477080097269278	2.28680844522133	up	-2.28680844522133	down	-1.27858047360183	no	OK	438	_	_	_	_	_	_	_	_	_	_	_	None	_
comp11317_c0	0	9	0	1.23	noTest	noTest	noTest	noTest	noTest	noTest	noTest	no	NOTEST	384	_	_	_	_	_	_	_	_	_	_	_	None	_
comp11321_c0	11	8	0.9	0.65	0.866239255512361	1	-0.289721006098337	down	0.289721006098337	up	-1.14833000150275	no	OK	619	_	_	_	_	_	_	_	_	_	_	_	None	_
comp11323_c0	18	15	1.13	0.94	1	1	-0.0995334141844346	down	0.0995334141844346	up	-0.349602407932603	no	OK	797	_	_	_	_	_	_	_	_	_	_	_	None	_
comp11325_c0	19	24	1.1	1.38	0.609666047722183	1	0.493230276879153	up	-0.493230276879153	down	0.0435538443744597	no	OK	861	_	_	_	_	_	_	_	_	_	_	_	None	_
comp11326_c0	30	16	0.87	0.46	0.410206772563661	1	-0.736420516260679	down	0.736420516260679	up	0.117266159775756	no	OK	547	1-1641(+)	gi|363742801|ref|XP_003642709.1|	PREDICTED: FAD synthase isoform X1 [Gallus gallus]	64%	GO:0008152;GO:0016740	_	_	_	_	_	_	K00953	FLAD1
comp11328_c0	3	6	0.42	0.85	noTest	noTest	noTest	noTest	noTest	noTest	noTest	no	NOTEST	374	_	_	_	_	_	_	_	_	_	_	_	None	_
comp11331_c0	29	30.82	3.55	3.8	0.749698787584313	1	0.256069499908544	up	-0.256069499908544	down	0.520085892837467	no	OK	423	_	gi|312099915|ref|XP_003149364.1|	hypothetical protein LOAG_13811 [Loa loa]	66%	_	_	_	_	_	_	_	None	_
comp11333_c0	3015	2627	65.28	56.6	0.95584899270086	1	-0.0367498196507095	down	0.0367498196507095	up	7.06872610762393	no	OK	394	61-1242(+)	gi|383857463|ref|XP_003704224.1|	PREDICTED: GTP-binding protein CG1354-like [Megachile rotundata]	88%	GO:0005525	7460.XP_396711	GTP-binding protein CG1354 ortholog	87.15%	COG0012	KOG1491	_	K06942	K06942
comp11334_c0	1032.21	700	119.1	81.15	0.545729949990073	1	-0.397910194022952	down	0.397910194022952	up	5.35506440600208	no	OK	447	_	gi|340709054|ref|XP_003393130.1|	PREDICTED: 28S ribosomal protein S36, mitochondrial-like [Bombus terrestris]	56%	_	_	_	_	_	_	_	None	_
comp11336_c0	5042.85	5324	89.06	93.53	0.713840981119244	1	0.240205483981632	up	-0.240205483981632	down	7.95419572251898	no	OK	527	245-1825(+)	_	_	_	_	_	_	_	_	_	_	None	_
comp11340_c0	5	5	0.7	0.71	1	1	0.154283049400867	up	-0.154283049400867	down	-2.06879585502024	no	OK	372	_	_	_	_	_	_	_	_	_	_	_	None	_
comp11344_c0	51	41	0.89	0.71	0.860439513509206	1	-0.15205423185057	down	0.15205423185057	up	1.12781507404646	no	OK	891	3-2675(+)	gi|241111165|ref|XP_002399223.1|	conserved hypothetical protein [Ixodes scapularis]	65%	_	6945.ISCW017542-PA	conserved hypothetical protein	75.19%	_	KOG2101	_	None	_
comp11345_c0	16	14	0.54	0.47	1	1	-0.0301534607730273	down	0.0301534607730273	up	-0.485862554051516	no	OK	1441	_	_	_	_	_	_	_	_	_	_	_	None	_
comp11347_c0	54	57	2.85	3	0.769295663437284	1	0.238915112756697	up	-0.238915112756697	down	1.40788262071118	no	OK	938	_	_	_	_	_	_	_	_	_	_	_	None	_
comp113498_c0	15	5	1.48	0.49	0.183671546964094	0.883550543444895	-1.38161494733077	down	1.38161494733077	up	-1.08829643434415	no	OK	517	_	_	_	_	_	_	_	_	_	_	_	None	_
comp11353_c0	100	65	2.26	1.46	0.52286501728201	1	-0.458075493193335	down	0.458075493193335	up	1.96275734846784	no	OK	641	34-1956(-)	gi|321477296|gb|EFX88255.1|	hypothetical protein DAPPUDRAFT_305705 [Daphnia pulex]	74%	_	7159.AAEL014046-PA	sex-determining protein fem-1	90.64%	COG0666	KOG0508	_	None	_
comp11354_c0	3	5	0.32	0.54	noTest	noTest	noTest	noTest	noTest	noTest	noTest	no	NOTEST	477	_	_	_	_	_	_	_	_	_	_	_	None	_
comp11357_c0	5	5	0.71	0.71	1	1	0.154283049400867	up	-0.154283049400867	down	-2.06879585502024	no	OK	371	_	_	_	_	_	_	_	_	_	_	_	None	_
comp11362_c0	10	5	1.45	0.73	0.542974480501684	1	-0.809075891499402	down	0.809075891499402	up	-1.49496981032737	no	OK	362	_	_	_	_	_	_	_	_	_	_	_	None	_
comp11363_c0	4	1	0.5	0.13	noTest	noTest	noTest	noTest	noTest	noTest	noTest	no	NOTEST	415	_	_	_	_	_	_	_	_	_	_	_	None	_
comp1136420_c0	0	2	0	0.27	noTest	noTest	noTest	noTest	noTest	noTest	noTest	no	NOTEST	127	3-383(-)	_	_	_	_	_	_	_	_	_	_	None	_
comp11370_c0	15	19	0.58	0.74	0.605363239930837	1	0.495660997843183	up	-0.495660997843183	down	-0.295914719270196	no	OK	1258	_	_	_	_	_	_	_	_	_	_	_	None	_
comp11374_c0	7	3	0.99	0.43	0.442578710644678	1	-1.00457710027979	down	1.00457710027979	up	-2.07958531175296	no	OK	372	_	gi|159474026|ref|XP_001695130.1|	cell wall protein pherophorin-C10 [Chlamydomonas reinhardtii]	54%	_	_	_	_	_	_	_	None	_
comp11375_c0	7	11	0.7	1.1	0.514813299540291	1	0.791274432068357	up	-0.791274432068357	down	-1.21162921105217	no	OK	511	_	_	_	_	_	_	_	_	_	_	_	None	_
comp11376_c0	6	6	0.88	0.89	1	1	0.155515961629557	up	-0.155515961629557	down	-1.80557197507949	no	OK	359	_	_	_	_	_	_	_	_	_	_	_	None	_
comp11377_c0	4	0	0.52	0	noTest	noTest	noTest	noTest	noTest	noTest	noTest	no	NOTEST	397	_	_	_	_	_	_	_	_	_	_	_	None	_
comp11380_c0	4	1	0.53	0.13	noTest	noTest	noTest	noTest	noTest	noTest	noTest	no	NOTEST	395	_	_	_	_	_	_	_	_	_	_	_	None	_
comp11382_c0	244	127.01	18.27	9.51	0.249990383407307	0.975472524865885	-0.778945961372355	down	0.778945961372355	up	3.1229473256114	no	OK	671	_	_	_	_	_	_	_	_	_	_	_	None	_
comp11384_c0	550	191	11.71	4.05	0.0440665053688767	0.450457610437407	-1.36278129737277	down	1.36278129737277	up	4.10685562716961	no	OK	473	523-1941(-)	gi|498966115|ref|XP_004525732.1|	PREDICTED: G-protein coupled receptor Mth2-like [Ceratitis capitata]	55%	_	_	_	_	_	_	_	None	_
comp11386_c0	65	46	8.3	5.91	0.68394451477266	1	-0.335283192122132	down	0.335283192122132	up	1.3942512513251	no	OK	407	_	_	_	_	_	_	_	_	_	_	_	None	_
comp11387_c0	2	12	0.26	1.58	0.0396962808918121	0.418326048243484	2.59615937105875	up	-2.59615937105875	down	-1.55914533414649	no	OK	398	_	_	_	_	_	_	_	_	_	_	_	None	_
comp1138_c0	1	2	0.06	0.12	noTest	noTest	noTest	noTest	noTest	noTest	noTest	no	NOTEST	807	_	_	_	_	_	_	_	_	_	_	_	None	_
comp11390_c0	2	4	0.18	0.36	noTest	noTest	noTest	noTest	noTest	noTest	noTest	no	NOTEST	558	_	_	_	_	_	_	_	_	_	_	_	None	_
comp11391_c0	4	4	0.38	0.38	noTest	noTest	noTest	noTest	noTest	noTest	noTest	no	NOTEST	540	_	_	_	_	_	_	_	_	_	_	_	None	_
comp11396_c0	3	6	0.25	0.5	noTest	noTest	noTest	noTest	noTest	noTest	noTest	no	NOTEST	603	_	_	_	_	_	_	_	_	_	_	_	None	_
comp113976_c0	13	16	1.52	1.88	0.638758743494483	1	0.453664999187825	up	-0.453664999187825	down	-0.526607679442165	no	OK	442	_	gi|119619953|gb|EAW99547.1|	thymosin, beta 10, isoform CRA_a [Homo sapiens]	100%	GO:0003779;GO:0005856;GO:0042989;GO:0005737	9823.ENSSSCP00000008804	thymosin beta 10; Plays an important role in the organization of the cytoskeleton. Binds to [...]	97.56%	_	KOG4794	_	K13785	TMSB10
comp11397_c0	10	3	0.67	0.2	0.189983809938349	0.883550543444895	-1.50333287652362	down	1.50333287652362	up	-1.70717495337973	no	OK	743	_	_	_	_	_	_	_	_	_	_	_	None	_
comp11398_c0	1	0	0.1	0	noTest	noTest	noTest	noTest	noTest	noTest	noTest	no	NOTEST	492	_	_	_	_	_	_	_	_	_	_	_	None	_
comp11403_c0	10	16	0.56	0.89	0.366587696800822	1	0.823587183041069	up	-0.823587183041069	down	-0.678665021789266	no	OK	891	_	_	_	_	_	_	_	_	_	_	_	None	_
comp114053_c0	4	0	0.52	0	noTest	noTest	noTest	noTest	noTest	noTest	noTest	no	NOTEST	404	_	_	_	_	_	_	_	_	_	_	_	None	_
comp11407_c0	23	10	1.23	0.53	0.283852862581094	1	-1.02246256533946	down	1.02246256533946	up	-0.364922264637105	no	OK	925	_	_	_	_	_	_	_	_	_	_	_	None	_
comp11408_c0	11	6	0.77	0.42	0.580435588657284	1	-0.69104506120763	down	0.69104506120763	up	-1.31363485661173	no	OK	712	_	_	_	_	_	_	_	_	_	_	_	None	_
comp11409_c0	305	243.92	9.66	7.69	0.817659760649594	1	-0.159793090302188	down	0.159793090302188	up	3.70410908111585	no	OK	1541	_	gi|18027726|gb|AAL55824.1|AF318317_1	unknown [Homo sapiens]	62%	_	_	_	_	_	_	_	None	_
comp114108_c0	31	23	1.41	1.05	0.776274204138305	1	-0.266154136588333	down	0.266154136588333	up	0.357196201574015	no	OK	1080	_	_	_	_	_	_	_	_	_	_	_	None	_
comp11411_c0	11	10	1.17	1.07	1	1	0.0239160138482816	up	-0.0239160138482816	down	-0.999569617207645	no	OK	482	_	_	_	_	_	_	_	_	_	_	_	None	_
comp11417_c0	6	6	0.4	0.4	1	1	0.155515961629557	up	-0.155515961629557	down	-1.80557197507949	no	OK	251	2-757(+)	_	_	_	_	_	_	_	_	_	_	None	_
comp114184_c0	3	1	0.33	0.11	noTest	noTest	noTest	noTest	noTest	noTest	noTest	no	NOTEST	472	_	_	_	_	_	_	_	_	_	_	_	None	_
comp114216_c0	45	8	1.89	0.34	0.00932319785578131	0.14972916257165	-2.29636387407513	down	2.29636387407513	up	0.297659878611167	no	OK	1169	_	_	_	_	_	_	_	_	_	_	_	None	_
comp114231_c0	18	8	2.07	0.92	0.366587696800822	1	-0.987003524069393	down	0.987003524069393	up	-0.70685950299873	no	OK	449	_	_	_	_	_	_	_	_	_	_	_	None	_
comp114242_c0	11	8	1.39	1.02	0.866239255512361	1	-0.289721006098337	down	0.289721006098337	up	-1.14833000150275	no	OK	85	114-368(-)	_	_	_	_	_	_	_	_	_	_	None	_
comp11424_c0	534	462.76	13.28	11.46	0.950936509703035	1	-0.0438168294669564	down	0.0438168294669564	up	4.5680069670317	no	OK	1952	_	_	_	_	_	_	_	_	_	_	_	None	_
comp11426_c0	4	13	0.29	0.94	0.115459619797773	0.738391213006614	1.79616739380667	up	-1.79616739380667	down	-1.28296570422486	no	OK	695	_	_	_	_	_	_	_	_	_	_	_	None	_
comp114338_c0	7	4	0.78	0.45	0.633150091620857	1	-0.616083958366472	down	0.616083958366472	up	-1.9390295556408	no	OK	460	_	_	_	_	_	_	_	_	_	_	_	None	_
comp11438_c0	11	11	0.33	0.33	0.884696093699382	1	0.158392748416224	up	-0.158392748416224	down	-0.930426055029291	no	OK	512	1-1536(+)	gi|501293424|dbj|BAN20597.1|	unkown protein [Riptortus pedestris]	52%	_	_	_	_	_	_	_	None	_
comp11444_c0	282	235	7.48	6.2	0.886444777484514	1	-0.100947783280713	down	0.100947783280713	up	3.61905864525429	no	OK	341	96-1118(+)	_	_	_	_	_	_	_	_	_	_	None	_
comp11445_c0	7	2	0.73	0.21	noTest	noTest	noTest	noTest	noTest	noTest	noTest	no	NOTEST	489	_	_	_	_	_	_	_	_	_	_	_	None	_
comp11448_c0	454	620	12.18	17.02	0.356750355408912	1	0.61127489779461	up	-0.61127489779461	down	4.6932299413561	no	OK	212	1017-1652(-)	gi|242011615|ref|XP_002426543.1|	hypothetical protein Phum_PHUM259320 [Pediculus humanus corporis]	75%	GO:0005634	7460.XP_393875	similar to Chromobox protein homolog 1 (Heterochromatin protein 1 homolog beta) (HP1 beta) ( [...]	81.99%	_	KOG1911	_	K11585	CBX1, HP1B, SWI6
comp1144_c0	0.99	0	0.1	0	noTest	noTest	noTest	noTest	noTest	noTest	noTest	no	NOTEST	488	_	_	_	_	_	_	_	_	_	_	_	None	_
comp11451_c0	1555	1417.83	155.71	142.42	0.965969042246747	1	0.0289268122280009	up	-0.0289268122280009	down	6.1462714627813	no	OK	510	_	gi|357607249|gb|EHJ65404.1|	hypothetical protein KGM_05439 [Danaus plexippus]	80%	GO:0006119;GO:0045285;GO:0008121;GO:0006118;GO:0015992	7260.FBpp0246887	GK17744	77.78%	_	KOG4116	_	K00418	QCR8, UQCRQ
comp114531_c0	3	1	0.37	0.13	noTest	noTest	noTest	noTest	noTest	noTest	noTest	no	NOTEST	416	_	_	_	_	_	_	_	_	_	_	_	None	_
comp11454_c0	75	127	5.6	9.48	0.192577768057925	0.886702211362991	0.919463148686086	up	-0.919463148686086	down	2.28896879456439	no	OK	142	121-546(+)	gi|498990483|ref|XP_004552273.1|	PREDICTED: recQ-mediated genome instability protein 2-like [Maylandia zebra]	58%	_	_	_	_	_	_	_	None	_
comp11455_c0	6	7	0.66	0.77	1	1	0.370088097823707	up	-0.370088097823707	down	-1.68755269375577	no	OK	467	_	_	_	_	_	_	_	_	_	_	_	None	_
comp11459_c0	3	7	0.4	0.94	0.442578710644678	1	1.31052690800476	up	-1.31052690800476	down	-2.05797939291698	no	OK	392	_	_	_	_	_	_	_	_	_	_	_	None	_
comp114639_c0	13	14	0.76	0.82	0.804303074950425	1	0.264012335758158	up	-0.264012335758158	down	-0.633015791613379	no	OK	852	_	_	_	_	_	_	_	_	_	_	_	None	_
comp114643_c0	4	9	0.29	0.65	0.390133159226838	1	1.27703930630685	up	-1.27703930630685	down	-1.67772020811941	no	OK	691	_	_	_	_	_	_	_	_	_	_	_	None	_
comp11468_c0	7	1	0.78	0.11	noTest	noTest	noTest	noTest	noTest	noTest	noTest	no	NOTEST	464	_	_	_	_	_	_	_	_	_	_	_	None	_
comp11470_c0	366	299	11.45	9.32	0.848755101462088	1	-0.129611612081871	down	0.129611612081871	up	3.98144873200623	no	OK	166	436-933(-)	gi|440910572|gb|ELR60359.1|	General transcription factor 3C polypeptide 6, partial [Bos grunniens mutus]	77%	_	_	_	_	_	_	_	None	_
comp114718_c0	42	43	1.18	1.21	0.851625622475313	1	0.1947910795168	up	-0.1947910795168	down	1.02160353855234	no	OK	1726	_	_	_	_	_	_	_	_	_	_	_	None	_
comp11472_c0	16	29	0.62	1.11	0.220226314158085	0.941946510855478	1.00804970721846	up	-1.00804970721846	down	0.118930072227703	no	OK	198	124-717(+)	gi|499019184|ref|XP_004560380.1|	PREDICTED: zinc finger protein 217-like isoform X1 [Maylandia zebra]	58%	_	_	_	_	_	_	_	None	_
comp11473_c0	1	10	0.08	0.75	0.0399704909450037	0.418326048243484	3.17954608529641	up	-3.17954608529641	down	-1.90761584944317	no	OK	666	_	_	_	_	_	_	_	_	_	_	_	None	_
comp114769_c0	44	51	1.06	1.23	0.644386013383589	1	0.373011495350274	up	-0.373011495350274	down	1.18629616704208	no	OK	639	91-2007(-)	gi|273548606|gb|ACZ98167.1|	dorsal [Litopenaeus vannamei]	100%	GO:0030713;GO:0007474;GO:0008407;GO:0000381;GO:0001715;GO:0008354;GO:0003705;GO:0048935;GO:0007298;GO:0007464;GO:0008356;GO:0007507;GO:0030720;GO:0048190;GO:0070491;GO:0007155;GO:0000977;GO:0045944;GO:0042048;GO:0042387;GO:0007219;GO:0042676;GO:0035157;GO:0007460;GO:0000122;GO:0008586;GO:0008347;GO:0016330;GO:0048264;GO:0007487;GO:0050768;GO:0035006;GO:0070379;GO:0045931;GO:0007479;GO:0007501;GO:…	7070.D2A1Y9	Dorsal	82.67%	_	_	NOG119056	K09255	K09255
comp11477_c0	1	0	0.15	0	noTest	noTest	noTest	noTest	noTest	noTest	noTest	no	NOTEST	361	_	_	_	_	_	_	_	_	_	_	_	None	_
comp1147_c0	6	2	0.28	0.09	noTest	noTest	noTest	noTest	noTest	noTest	noTest	no	NOTEST	346	3-1043(+)	gi|350425402|ref|XP_003494111.1|	PREDICTED: hypothetical protein LOC100749657 isoform 2 [Bombus impatiens]	64%	GO:0005488	_	_	_	_	_	_	None	_
comp11480_c0	384	382	9.1	9.01	0.820006427163509	1	0.154354406542585	up	-0.154354406542585	down	4.19318557932511	no	OK	2048	_	_	_	_	_	_	_	_	_	_	_	None	_
comp11481_c0	401	421	16.08	16.83	0.730266927688882	1	0.232065588398298	up	-0.232065588398298	down	4.29711408368764	no	OK	214	392-1033(-)	gi|241123255|ref|XP_002403840.1|	chloride ion current inducer protein, putative [Ixodes scapularis]	64%	_	6945.ISCW002915-PA	chloride ion current inducer protein, putative	75.37%	_	KOG3238	_	K05019	CLNS1A
comp114822_c0	2	47	0.29	6.88	1.97573192062346e-05	0.000944830215506072	4.54491595310161	up	-4.54491595310161	down	0.278122584151339	yes	OK	88	98-361(-)	_	_	_	_	_	_	_	_	_	_	None	_
comp11483_c0	1	15	0.08	1.15	0.00547933918345486	0.102777507790629	3.75337917523475	up	-3.75337917523475	down	-1.35866902646606	no	OK	659	_	_	_	_	_	_	_	_	_	_	_	None	_
comp114856_c0	7	7	0.93	0.94	1	1	0.156408758638654	up	-0.156408758638654	down	-1.58301235499706	no	OK	392	_	_	_	_	_	_	_	_	_	_	_	None	_
comp114876_c0	9	7	1.06	0.83	0.854436836881098	1	-0.194461411941746	down	0.194461411941746	up	-1.39471982160324	no	OK	437	_	gi|381234574|gb|AFF76545.1|	cytochrome c oxidase subunit II (mitochondrion) [Homo sapiens]	99%	_	9606.ENSP00000354876	mitochondrially encoded cytochrome c oxidase II; Cytochrome c oxidase is the component of th [...]	98.44%	COG1622	KOG4767	_	K02261	COX2
comp11489_c0	7	5	0.45	0.32	0.822491979816544	1	-0.310320115255577	down	0.310320115255577	up	-1.81063404902036	no	OK	771	_	_	_	_	_	_	_	_	_	_	_	None	_
comp11490_c0	4	5	0.37	0.47	noTest	noTest	noTest	noTest	noTest	noTest	noTest	no	NOTEST	543	_	_	_	_	_	_	_	_	_	_	_	None	_
comp11493_c0	6	4	0.6	0.4	0.799900049975013	1	-0.402404619181419	down	0.402404619181419	up	-2.07419398547478	no	OK	511	_	_	_	_	_	_	_	_	_	_	_	None	_
comp114945_c0	27	12	0.67	0.29	0.261463781565666	0.991591425052311	-0.993880012495909	down	0.993880012495909	up	-0.124477626314375	no	OK	1970	_	_	_	_	_	_	_	_	_	_	_	None	_
comp11496_c0	0	1	0	0.07	noTest	noTest	noTest	noTest	noTest	noTest	noTest	no	NOTEST	726	_	_	_	_	_	_	_	_	_	_	_	None	_
comp11497_c0	5	9	0.42	0.77	0.542974480501684	1	0.973088574654524	up	-0.973088574654524	down	-1.57347356129349	no	OK	595	_	_	_	_	_	_	_	_	_	_	_	None	_
comp11501_c0	60	61	1.24	1.26	0.814185420399577	1	0.185071360644583	up	-0.185071360644583	down	1.53109979692787	no	OK	496	165-1652(+)	gi|322800421|gb|EFZ21425.1|	hypothetical protein SINV_08590 [Solenopsis invicta]	78%	_	7460.XP_396383	similar to CG3313-PA	77.49%	_	_	NOG67718	K11803	WDR40A
comp11503_c0	4	14	0.58	2.05	0.091098217238373	0.662210848141821	1.901244192164	up	-1.901244192164	down	-1.19882770881585	no	OK	362	_	_	_	_	_	_	_	_	_	_	_	None	_
comp115068_c0	47	97	1.37	2.81	0.0898794568656819	0.662210848141821	1.2027366066023	up	-1.2027366066023	down	1.80620295769384	no	OK	134	1269-1670(-)	gi|156538565|ref|XP_001607438.1|	PREDICTED: hypothetical protein LOC100123736 [Nasonia vitripennis]	53%	_	_	_	_	_	_	_	K14411	MSI
comp115069_c0	14	22	1.23	1.94	0.371252669543078	1	0.802503993784833	up	-0.802503993784833	down	-0.207829417164833	no	OK	139	159-575(-)	gi|148704849|gb|EDL36796.1|	mCG5477 [Mus musculus]	57%	GO:0045892;GO:0005634;GO:0009953;GO:0003677;GO:0007346;GO:0021954;GO:0007568;GO:0045665;GO:0005515;GO:0030900;GO:0042472;GO:0002052;GO:0016199;GO:0045787	_	_	_	_	_	_	K09385	FOXG
comp11506_c0	8	17	0.54	1.15	0.241983056496189	0.966131980059179	1.22249626525332	up	-1.22249626525332	down	-0.729660481213853	no	OK	236	32-739(-)	gi|260793858|ref|XP_002591927.1|	hypothetical protein BRAFLDRAFT_265245 [Branchiostoma floridae]	75%	_	7739.JGI128990	hypothetical protein	75.25%	_	KOG4603	_	K06695	PSMC3IP
comp11511_c0	3	1	0.43	0.14	noTest	noTest	noTest	noTest	noTest	noTest	noTest	no	NOTEST	55	1-165(+)	_	_	_	_	_	_	_	_	_	_	None	_
comp115193_c0	2	8	0.28	1.12	0.191275790676091	0.883550543444895	2.02504191871724	up	-2.02504191871724	down	-2.05256116332599	no	OK	378	_	_	_	_	_	_	_	_	_	_	_	None	_
comp1151_c0	5	8	0.32	0.51	0.670342248230723	1	0.80776384221024	up	-0.80776384221024	down	-1.68263818781854	no	OK	260	1-780(-)	gi|239977074|sp|A2BIL7.2|BAZ1B_DANRE	RecName: Full=Tyrosine-protein kinase BAZ1B; AltName: Full=Bromodomain adjacent to zinc finger domain protein 1B; AltName: Full=Williams syndrome transcription fa	50%	GO:0000793;GO:0071884;GO:0042393;GO:0005634;GO:0006333;GO:0016301;GO:0048096;GO:0003007;GO:0006302;GO:0005721	_	_	_	_	_	_	K11658	BAZ1B, WSTF
comp11520_c0	11	4	1.07	0.39	0.305221314074146	1	-1.24896564201861	down	1.24896564201861	up	-1.49959375399161	no	OK	522	_	_	_	_	_	_	_	_	_	_	_	None	_
comp11523_c0	195	186	11.37	10.83	0.892119567128032	1	0.0936943990153986	up	-0.0936943990153986	down	3.18390972334328	no	OK	852	_	_	_	_	_	_	_	_	_	_	_	None	_
comp11527_c0	565	830	20.7	30.31	0.279506686029489	1	0.716585305775481	up	-0.716585305775481	down	5.07336879011173	no	OK	318	327-1280(-)	gi|321474422|gb|EFX85387.1|	hypothetical protein DAPPUDRAFT_300448 [Daphnia pulex]	90%	GO:0006810;GO:0016021	7070.XP_972074	similar to tricarboxylate transport protein	86.29%	_	KOG0756	_	K15100	SLC25A1, CTP
comp11529_c0	109	78	6.41	4.58	0.667414684414382	1	-0.319925555052169	down	0.319925555052169	up	2.14659747699472	no	OK	845	_	_	_	_	_	_	_	_	_	_	_	None	_
comp11531_c0	148	97	6.53	4.27	0.527278458496643	1	-0.446617669607407	down	0.446617669607407	up	2.53295188518251	no	OK	1116	_	gi|312118471|ref|XP_003151577.1|	hypothetical protein LOAG_16041 [Loa loa]	79%	_	_	_	_	_	_	_	None	_
comp115399_c0	18	3	2.23	0.37	0.0297217605337739	0.348225842033058	-2.33474130190298	down	2.33474130190298	up	-1.0272460575279	no	OK	419	_	_	_	_	_	_	_	_	_	_	_	None	_
comp11540_c0	0	0	0	0	noTest	noTest	noTest	noTest	noTest	noTest	noTest	no	NOTEST	124	1-372(-)	gi|512899100|ref|XP_004924560.1|	PREDICTED: adipocyte plasma membrane-associated protein-like [Bombyx mori]	47%	_	_	_	_	_	_	_	K03646	tolA
comp11545_c0	348	371	11.48	12.2	0.707430678264049	1	0.254143828490607	up	-0.254143828490607	down	4.1045480286155	no	OK	358	2-1075(+)	gi|241674818|ref|XP_002400154.1|	histidine triad (hit) protein member, putative [Ixodes scapularis]	67%	GO:0003824;GO:0009987	_	_	_	_	_	_	K12584	DCPS, DCS
comp11548_c0	782	747	68.91	65.95	0.8858713003393	1	0.0958970339843545	up	-0.0958970339843545	down	5.18879105236018	no	OK	155	111-575(-)	gi|91077040|ref|XP_967879.1|	PREDICTED: similar to signal recognition particle [Tribolium castaneum]	67%	_	_	_	_	_	_	_	K03105	SRP19
comp115492_c0	16	7	1.18	0.52	0.302644775598464	1	-1.0064349979896	down	1.0064349979896	up	-0.883213012159654	no	OK	681	_	_	_	_	_	_	_	_	_	_	_	None	_
comp1154_c0	3	6	0.31	0.63	noTest	noTest	noTest	noTest	noTest	noTest	noTest	no	NOTEST	493	_	_	_	_	_	_	_	_	_	_	_	None	_
comp11550_c0	6	7	0.46	0.53	1	1	0.370088097823707	up	-0.370088097823707	down	-1.68755269375577	no	OK	659	_	_	_	_	_	_	_	_	_	_	_	None	_
comp115521_c0	6	9	0.74	1.11	0.700311134755203	1	0.722164749183133	up	-0.722164749183133	down	-1.4764520782836	no	OK	422	_	_	_	_	_	_	_	_	_	_	_	None	_
comp11552_c0	155	116	6.83	5.1	0.716131394564598	1	-0.255678121825391	down	0.255678121825391	up	2.68326026624983	no	OK	241	213-935(+)	gi|499012963|ref|XP_004537420.1|	PREDICTED: protein lifeguard 1-like isoform X1 [Ceratitis capitata]	75%	GO:0017146;GO:0007165;GO:0007268;GO:0006811;GO:0004972	7222.FBpp0154421	GH20515	76.41%	COG0670	KOG2322	_	K06890	K06890
comp11553_c0	11	28.3	0.39	1.01	0.0740011409734814	0.594071844622712	1.48780153203062	up	-1.48780153203062	down	-0.0805472551292581	no	OK	1369	_	_	_	_	_	_	_	_	_	_	_	None	_
comp11554_c0	4	4	0.5	0.5	noTest	noTest	noTest	noTest	noTest	noTest	noTest	no	NOTEST	416	_	_	_	_	_	_	_	_	_	_	_	None	_
comp11557_c0	605.01	347	19.61	11.12	0.33667231573609	1	-0.639659428196686	down	0.639659428196686	up	4.4853973785765	no	OK	1384	_	gi|380014839|ref|XP_003691424.1|	PREDICTED: epoxide hydrolase 4-like [Apis florea]	58%	_	_	_	_	_	_	_	None	_
comp11560_c0	3.49	2	0.29	0.17	noTest	noTest	noTest	noTest	noTest	noTest	noTest	no	NOTEST	600	_	_	_	_	_	_	_	_	_	_	_	None	_
comp11564_c0	55	48	3.02	2.63	1	1	-0.0342421394151412	down	0.0342421394151412	up	1.29345507745752	no	OK	903	_	_	_	_	_	_	_	_	_	_	_	None	_
comp11565_c0	173	123	17.32	12.36	0.630434656154958	1	-0.329559856579853	down	0.329559856579853	up	2.80861571055469	no	OK	510	_	_	_	_	_	_	_	_	_	_	_	None	_
comp11569_c0	1	5	0.11	0.54	noTest	noTest	noTest	noTest	noTest	noTest	noTest	no	NOTEST	475	_	_	_	_	_	_	_	_	_	_	_	None	_
comp11570_c0	573	644.03	26.38	29.58	0.619967028213977	1	0.33037822277463	up	-0.33037822277463	down	4.86598367026942	no	OK	325	94-1068(-)	gi|507633537|ref|XP_004628443.1|	PREDICTED: enoyl-CoA delta isomerase 2, mitochondrial [Octodon degus]	64%	_	99883.ENSTNIP00000016543	peroxisomal D3,D2-enoyl-CoA isomerase	77.12%	COG1024	KOG0016	_	K13239	PECI
comp11571_c0	3	7	0.33	0.77	0.442578710644678	1	1.31052690800476	up	-1.31052690800476	down	-2.05797939291698	no	OK	96	2-289(-)	_	_	_	_	_	_	_	_	_	_	None	_
comp11572_c0	3	2	0.31	0.21	noTest	noTest	noTest	noTest	noTest	noTest	noTest	no	NOTEST	125	125-502(+)	_	_	_	_	_	_	_	_	_	_	None	_
comp11575_c0	15	4	1.24	0.33	0.115459619797773	0.738391213006614	-1.68737879044167	down	1.68737879044167	up	-1.16494770334985	no	OK	148	200-646(+)	_	_	_	_	_	_	_	_	_	_	None	_
comp11581_c0	6	7	0.43	0.51	1	1	0.370088097823707	up	-0.370088097823707	down	-1.68755269375577	no	OK	695	_	_	_	_	_	_	_	_	_	_	_	None	_
comp115838_c0	17	15	2.1	1.87	1	1	-0.0182975133656805	down	0.0182975133656805	up	-0.392558503058581	no	OK	419	_	_	_	_	_	_	_	_	_	_	_	None	_
comp11583_c0	6	1	0.72	0.12	noTest	noTest	noTest	noTest	noTest	noTest	noTest	no	NOTEST	432	_	_	_	_	_	_	_	_	_	_	_	None	_
comp11584_c0	5	12	0.3	0.71	0.22815758642039	0.950195408133954	1.37888129455175	up	-1.37888129455175	down	-1.28735003361247	no	OK	840	_	_	_	_	_	_	_	_	_	_	_	None	_
comp115854_c0	12	8	0.98	0.65	0.745854585473486	1	-0.412431154751398	down	0.412431154751398	up	-1.0761415201791	no	OK	618	_	_	_	_	_	_	_	_	_	_	_	None	_
comp11587_c0	9	5	1.1	0.61	0.542974480501684	1	-0.661190285835977	down	0.661190285835977	up	-1.59254001090601	no	OK	425	_	_	_	_	_	_	_	_	_	_	_	None	_
comp11590_c0	4	5	0.48	0.61	noTest	noTest	noTest	noTest	noTest	noTest	noTest	no	NOTEST	427	_	_	_	_	_	_	_	_	_	_	_	None	_
comp11594_c0	471.06	399.06	7.53	6.35	0.911761256073936	1	-0.0773050745784729	down	0.0773050745784729	up	4.37051539715194	no	OK	202	2082-2687(-)	gi|262401089|gb|ACY66447.1|	putative ras-related protein Rab [Scylla paramamosain]	95%	GO:0007264;GO:0004767;GO:0005525;GO:0015031;GO:0006687	6945.ISCW015757-PA	zinc finger protein, putative	95.38%	COG1100	KOG0079	_	K07876	RAB35, RAB1C
comp11596_c0	4	4	0.39	0.39	noTest	noTest	noTest	noTest	noTest	noTest	noTest	no	NOTEST	525	_	_	_	_	_	_	_	_	_	_	_	None	_
comp11597_c0	7	10	0.71	1.01	0.612093840985847	1	0.656797697500415	up	-0.656797697500415	down	-1.29611582870407	no	OK	507	_	gi|410906423|ref|XP_003966691.1|	PREDICTED: zinc finger protein 513-like [Takifugu rubripes]	63%	_	_	_	_	_	_	_	None	_
comp11599_c0	15	10	0.86	0.57	0.792442655250452	1	-0.414497134574779	down	0.414497134574779	up	-0.754864092230969	no	OK	86	95-352(+)	_	_	_	_	_	_	_	_	_	_	None	_
comp115_c0	6	11	0.43	0.79	0.394643218931075	1	1.00495377125341	up	-1.00495377125341	down	-1.29173341835258	no	OK	248	3-749(+)	gi|328776895|ref|XP_396827.3|	PREDICTED: hypothetical protein LOC413382 [Apis mellifera]	59%	_	_	_	_	_	_	_	None	_
comp11602_c0	26	23	0.86	0.76	1	1	-0.014738599515721	down	0.014738599515721	up	0.222175376234367	no	OK	379	1-1137(+)	gi|260791898|ref|XP_002590964.1|	hypothetical protein BRAFLDRAFT_69485 [Branchiostoma floridae]	60%	_	_	_	_	_	_	_	None	_
comp116030_c0	12	8	1.62	1.09	0.745854585473486	1	-0.412431154751398	down	0.412431154751398	up	-1.0761415201791	no	OK	386	_	_	_	_	_	_	_	_	_	_	_	None	_
comp116031_c0	8	7	0.95	0.83	1	1	-0.0296667996264805	down	0.0296667996264805	up	-1.48571524321626	no	OK	437	_	_	_	_	_	_	_	_	_	_	_	None	_
comp116064_c0	32	26	0.87	0.7	0.947665581800564	1	-0.136390854741818	down	0.136390854741818	up	0.462884905927727	no	OK	1799	_	_	_	_	_	_	_	_	_	_	_	None	_
comp11610_c0	11	7	1.09	0.7	0.725047358553186	1	-0.476472925013479	down	0.476472925013479	up	-1.22868944218848	no	OK	101	2-304(+)	gi|306448570|gb|ADM88040.1|	heat shock protein 90 [Exopalaemon carinicauda]	95%	GO:0006457;GO:0005524;GO:0051082;GO:0006950	_	_	_	_	_	_	K04079	htpG, HSP90A
comp11611_c0	253.15	167	19.98	13.2	0.524848458935682	1	-0.436768150324015	down	0.436768150324015	up	3.31044786120055	no	OK	638	_	_	_	_	_	_	_	_	_	_	_	None	_
comp11613_c0	1	0	0.1	0	noTest	noTest	noTest	noTest	noTest	noTest	noTest	no	NOTEST	504	_	_	_	_	_	_	_	_	_	_	_	None	_
comp116143_c0	5	6	0.68	0.83	1	1	0.406439787100947	up	-0.406439787100947	down	-1.9285801069709	no	OK	382	_	_	_	_	_	_	_	_	_	_	_	None	_
comp11616_c0	4	0	0.34	0	noTest	noTest	noTest	noTest	noTest	noTest	noTest	no	NOTEST	599	_	_	_	_	_	_	_	_	_	_	_	None	_
comp116245_c0	11	8	0.73	0.53	0.866239255512361	1	-0.289721006098337	down	0.289721006098337	up	-1.14833000150275	no	OK	748	_	_	_	_	_	_	_	_	_	_	_	None	_
comp11624_c0	105.04	53.96	13.67	7.07	0.26690423357928	0.994389910586259	-0.794701541549014	down	0.794701541549014	up	1.90147122967384	no	OK	400	_	_	_	_	_	_	_	_	_	_	_	None	_
comp116284_c0	7	6	0.93	0.8	1	1	-0.0581633775554964	down	0.0581633775554964	up	-1.69246367153836	no	OK	392	_	_	_	_	_	_	_	_	_	_	_	None	_
comp116313_c0	21	5	1.71	0.41	0.0520937749269222	0.494678774108739	-1.85989433317751	down	1.85989433317751	up	-0.717449878391459	no	OK	619	_	_	_	_	_	_	_	_	_	_	_	None	_
comp11632_c0	8	7	0.72	0.63	1	1	-0.0296667996264805	down	0.0296667996264805	up	-1.48571524321626	no	OK	563	_	_	_	_	_	_	_	_	_	_	_	None	_
comp11633_c0	1	2	0.13	0.26	noTest	noTest	noTest	noTest	noTest	noTest	noTest	no	NOTEST	398	_	_	_	_	_	_	_	_	_	_	_	None	_
comp11637_c0	74	67	5.37	4.86	1	1	0.0185587581451359	up	-0.0185587581451359	down	1.74777032810495	no	OK	691	_	_	_	_	_	_	_	_	_	_	_	None	_
comp116380_c0	10	21	0.9	1.89	0.171885536243144	0.87714538970475	1.21090341390966	up	-1.21090341390966	down	-0.417825132451909	no	OK	61	3-185(+)	_	_	_	_	_	_	_	_	_	_	None	_
comp11642_c0	41	25	0.73	0.44	0.472999069713885	1	-0.547413590927411	down	0.547413590927411	up	0.640532343175837	no	OK	748	3-2246(+)	gi|462406328|gb|EMJ11792.1|	hypothetical protein PRUPE_ppa016633mg, partial [Prunus persica]	39%	_	_	_	_	_	_	_	K14307	NUPL1
comp11644_c0	7	6	0.95	0.82	1	1	-0.0581633775554964	down	0.0581633775554964	up	-1.69246367153836	no	OK	386	_	_	_	_	_	_	_	_	_	_	_	None	_
comp116455_c0	6	8	0.77	1.04	0.840165938536108	1	0.556840016738849	up	-0.556840016738849	down	-1.57824432757573	no	OK	403	_	_	_	_	_	_	_	_	_	_	_	None	_
comp11648_c0	10	9	0.88	0.79	1	1	0.00972963375425558	up	-0.00972963375425558	down	-1.14417459269532	no	OK	577	_	_	_	_	_	_	_	_	_	_	_	None	_
comp116497_c0	22	23	1.27	1.33	0.870304170880916	1	0.223635039152493	up	-0.223635039152493	down	0.104007924520834	no	OK	858	_	_	_	_	_	_	_	_	_	_	_	None	_
comp1164_c0	5	0	0.72	0	noTest	noTest	noTest	noTest	noTest	noTest	noTest	no	NOTEST	366	_	gi|391345686|ref|XP_003747115.1|	PREDICTED: uncharacterized protein LOC100906666 [Metaseiulus occidentalis]	63%	_	_	_	_	_	_	_	None	_
comp11653_c0	9	1	0.69	0.08	0.0577711144427786	0.513938608603827	-2.74399494331537	down	2.74399494331537	up	-2.09034737761721	no	OK	605	_	gi|242006005|ref|XP_002423849.1|	bric-A-brac, putative [Pediculus humanus corporis]	78%	GO:0003677	121224.XP_002423849	bric-A-brac, putative	79.63%	_	KOG4441	_	None	_
comp11654_c0	4	1	0.41	0.1	noTest	noTest	noTest	noTest	noTest	noTest	noTest	no	NOTEST	499	_	_	_	_	_	_	_	_	_	_	_	None	_
comp11656_c0	1168	860	34.15	25.04	0.672060398229484	1	-0.279573250256577	down	0.279573250256577	up	5.58588466979629	no	OK	465	158-1552(+)	gi|512896425|ref|XP_004923908.1|	PREDICTED: gamma-butyrobetaine dioxygenase-like [Bombyx mori]	55%	_	_	_	_	_	_	_	K00471	E1.14.11.1
comp11658_c0	4.92	2	0.51	0.21	noTest	noTest	noTest	noTest	noTest	noTest	noTest	no	NOTEST	495	_	_	_	_	_	_	_	_	_	_	_	None	_
comp116603_c0	9	9	1.08	1.08	0.866239255512361	1	0.15761523941768	up	-0.15761523941768	down	-1.22016065672765	no	OK	53	254-412(+)	_	_	_	_	_	_	_	_	_	_	None	_
comp11661_c0	774	696.15	17.45	15.62	0.992847141576032	1	0.00873949009193042	up	-0.00873949009193042	down	5.12960398160157	no	OK	438	781-2094(-)	gi|348500777|ref|XP_003437949.1|	PREDICTED: vacuolar protein sorting-associated protein 4B-like [Oreochromis niloticus]	85%	GO:0005524;GO:0017111	7955.ENSDARP00000074209	vacuolar protein sorting 4 homolog b-like	85.42%	COG0464	KOG0739	_	K12196	VPS4
comp11662_c0	5	1	0.7	0.14	noTest	noTest	noTest	noTest	noTest	noTest	noTest	no	NOTEST	373	_	_	_	_	_	_	_	_	_	_	_	None	_
comp116633_c0	8	7	1.17	1.03	1	1	-0.0296667996264805	down	0.0296667996264805	up	-1.48571524321626	no	OK	361	_	_	_	_	_	_	_	_	_	_	_	None	_
comp11663_c0	5	4	0.57	0.46	noTest	noTest	noTest	noTest	noTest	noTest	noTest	no	NOTEST	451	_	_	_	_	_	_	_	_	_	_	_	None	_
comp11664_c0	197	232	10.39	12.22	0.559514819879166	1	0.397452380187412	up	-0.397452380187412	down	3.36323418868427	no	OK	938	_	_	_	_	_	_	_	_	_	_	_	None	_
comp11666_c0	4	7	0.24	0.43	0.633150091620857	1	0.924962654947426	up	-0.924962654947426	down	-1.92334713185365	no	OK	818	_	_	_	_	_	_	_	_	_	_	_	None	_
comp11668_c0	3	0	0.27	0	noTest	noTest	noTest	noTest	noTest	noTest	noTest	no	NOTEST	185	3-557(-)	gi|321467004|gb|EFX77996.1|	hypothetical protein DAPPUDRAFT_246911 [Daphnia pulex]	58%	_	_	_	_	_	_	_	None	_
comp11669_c0	1	1	0.07	0.07	noTest	noTest	noTest	noTest	noTest	noTest	noTest	no	NOTEST	691	_	_	_	_	_	_	_	_	_	_	_	None	_
comp1166_c0	2	1	0.29	0.15	noTest	noTest	noTest	noTest	noTest	noTest	noTest	no	NOTEST	363	_	_	_	_	_	_	_	_	_	_	_	None	_
comp11673_c0	4	6	0.52	0.79	0.799900049975013	1	0.710390518753276	up	-0.710390518753276	down	-2.06339097278693	no	OK	399	_	_	_	_	_	_	_	_	_	_	_	None	_
comp11676_c0	715	622	36.09	31.34	0.95544654420253	1	-0.0390253317980592	down	0.0390253317980592	up	4.99146738062241	no	OK	251	95-847(+)	gi|432899955|ref|XP_004076655.1|	PREDICTED: dehydrogenase/reductase SDR family member 11-like [Oryzias latipes]	74%	GO:0008152	8090.ENSORLP00000014244	dehydrogenase/reductase (SDR family) member 11	75.00%	_	KOG1205	_	None	_
comp11679_c0	0	3.92	0	0.53	noTest	noTest	noTest	noTest	noTest	noTest	noTest	no	NOTEST	388	_	_	_	_	_	_	_	_	_	_	_	None	_
comp11680_c0	4	6	0.44	0.66	0.799900049975013	1	0.710390518753276	up	-0.710390518753276	down	-2.06339097278693	no	OK	467	_	_	_	_	_	_	_	_	_	_	_	None	_
comp1168447_c0	1	1	0.13	0.13	noTest	noTest	noTest	noTest	noTest	noTest	noTest	no	NOTEST	403	_	_	_	_	_	_	_	_	_	_	_	None	_
comp11684_c0	2	23	0.13	1.49	0.00222797953938056	0.0501100869625523	3.5213902397418	up	-3.5213902397418	down	-0.70809990064944	no	OK	769	_	gi|227908757|ref|NP_001153141.1|	zinc finger protein 516 [Danio rerio]	65%	_	_	_	_	_	_	_	K09467	MIG
comp116871_c0	23	13	1.56	0.88	0.488686774430141	1	-0.65164676534198	down	0.65164676534198	up	-0.233880839628696	no	OK	737	_	_	_	_	_	_	_	_	_	_	_	None	_
comp11688_c0	2238.15	2331.95	26.05	26.98	0.736165026474987	1	0.22132226932482	up	-0.22132226932482	down	6.77192114133376	no	OK	864	1033-3624(+)	gi|156538301|ref|XP_001603792.1|	PREDICTED: delta-1-pyrroline-5-carboxylate synthase-like [Nasonia vitripennis]	82%	_	7425.XP_001603792	similar to ENSANGP00000021964	82.75%	COG0014;COG0263	KOG1154;KOG4165	_	K12657	ALDH18A1, P5CS
comp1168_c0	10	2	1.19	0.24	0.0999758185423419	0.68958686691826	-2.03662838880561	down	2.03662838880561	up	-1.82579306396025	no	OK	435	_	_	_	_	_	_	_	_	_	_	_	None	_
comp11690_c0	1	7	0.1	0.68	noTest	noTest	noTest	noTest	noTest	noTest	noTest	no	NOTEST	526	_	_	_	_	_	_	_	_	_	_	_	None	_
comp11692_c0	3	2	0.41	0.27	noTest	noTest	noTest	noTest	noTest	noTest	noTest	no	NOTEST	384	_	_	_	_	_	_	_	_	_	_	_	None	_
comp116_c0	6	5	0.55	0.46	1	1	-0.096640776070524	down	0.096640776070524	up	-1.93380759794632	no	OK	184	1-555(+)	gi|465976734|gb|EMP34441.1|	RNA-binding protein 26, partial [Chelonia mydas]	57%	_	_	_	_	_	_	_	K13192	RBM26
comp11700_c0	454	343.12	19.2	14.47	0.719914028497383	1	-0.242341530084226	down	0.242341530084226	up	4.23959695085273	no	OK	213	445-1083(-)	gi|350400151|ref|XP_003485753.1|	PREDICTED: vacuolar protein sorting-associated protein 37B-like [Bombus impatiens]	64%	_	_	_	_	_	_	_	K12185	VPS37
comp1170_c0	3	2	0.35	0.24	noTest	noTest	noTest	noTest	noTest	noTest	noTest	no	NOTEST	146	2-442(+)	_	_	_	_	_	_	_	_	_	_	None	_
comp11710_c0	8	5	0.56	0.35	0.670342248230723	1	-0.496395673520711	down	0.496395673520711	up	-1.69737107269107	no	OK	711	_	_	_	_	_	_	_	_	_	_	_	None	_
comp11713_c0	10	7	0.55	0.39	0.854436836881098	1	-0.342347017605171	down	0.342347017605171	up	-1.30925676981387	no	OK	894	_	_	_	_	_	_	_	_	_	_	_	None	_
comp11717_c0	3	1	0.4	0.14	noTest	noTest	noTest	noTest	noTest	noTest	noTest	no	NOTEST	388	_	_	_	_	_	_	_	_	_	_	_	None	_
comp1171_c0	3	8	0.29	0.77	0.33368077865829	1	1.4972788269199	up	-1.4972788269199	down	-1.91810873308606	no	OK	176	2-532(+)	_	_	_	_	_	_	_	_	_	_	None	_
comp11723_c0	172.68	145	19.64	16.57	0.892487856473739	1	-0.0925844793809676	down	0.0925844793809676	up	2.91820210734419	no	OK	111	2-334(+)	gi|283468932|emb|CAP53905.1|	histone H1 orphon [Xenoturbella bocki]	59%	_	_	_	_	_	_	_	K11252	H2B
comp117249_c0	10	15	0.73	1.1	0.426125121088391	1	0.73187501119493	up	-0.73187501119493	down	-0.736856351612151	no	OK	684	_	_	_	_	_	_	_	_	_	_	_	None	_
comp11726_c0	435	506	17.91	20.77	0.568230873456893	1	0.379907999540284	up	-0.379907999540284	down	4.49622948142833	no	OK	276	235-1062(-)	gi|321477877|gb|EFX88835.1|	hypothetical protein DAPPUDRAFT_206599 [Daphnia pulex]	70%	_	_	_	_	_	_	_	K12180	COPS7, CSN7
comp1172_c0	7	2	0.87	0.25	noTest	noTest	noTest	noTest	noTest	noTest	noTest	no	NOTEST	139	1-420(+)	_	_	_	_	_	_	_	_	_	_	None	_
comp11730_c0	18	36	0.47	0.94	0.158170437092508	0.842064713316962	1.15040722793968	up	-1.15040722793968	down	0.38560923814282	no	OK	373	2-1120(+)	gi|156541322|ref|XP_001600076.1|	PREDICTED: guanine nucleotide-binding protein subunit alpha homolog [Nasonia vitripennis]	79%	GO:0007186;GO:0006184;GO:0003924;GO:0031683;GO:0001664;GO:0007264;GO:0004871;GO:0005525	7425.XP_001600076	concertina	80.23%	_	KOG0082	_	K04346	GNA12
comp11731_c0	6	2	0.49	0.17	noTest	noTest	noTest	noTest	noTest	noTest	noTest	no	NOTEST	612	_	_	_	_	_	_	_	_	_	_	_	None	_
comp11736_c0	5	4	0.74	0.6	noTest	noTest	noTest	noTest	noTest	noTest	noTest	no	NOTEST	355	_	_	_	_	_	_	_	_	_	_	_	None	_
comp11740_c0	8	4	1.06	0.53	0.497905885766794	1	-0.802159516631607	down	0.802159516631607	up	-1.8156916200968	no	OK	395	_	_	_	_	_	_	_	_	_	_	_	None	_
comp11741_c0	105	85	10.72	8.7	0.858848498724226	1	-0.142489232924758	down	0.142489232924758	up	2.17400311371922	no	OK	501	_	_	_	_	_	_	_	_	_	_	_	None	_
comp11742_c0	5	3	0.49	0.3	noTest	noTest	noTest	noTest	noTest	noTest	noTest	no	NOTEST	520	_	_	_	_	_	_	_	_	_	_	_	None	_
comp11744_c0	97	72	4.04	2.99	0.708833688679775	1	-0.267199908634574	down	0.267199908634574	up	2.00196532986814	no	OK	242	411-1136(-)	gi|167888833|gb|ACA09717.1|	ubiquitin-conjugating enyzme E2r [Marsupenaeus japonicus]	100%	GO:0016881	7460.XP_394314	similar to CG7656-PC, isoform C	95.38%	COG5078	KOG0425	_	K02207	UBE2R, UBC3, CDC34
comp11745_c0	8	8	0.65	0.65	1	1	0.157085119288662	up	-0.157085119288662	down	-1.39021864719729	no	OK	622	_	_	_	_	_	_	_	_	_	_	_	None	_
comp11747_c0	215.01	161.93	10.83	8.14	0.720903499303689	1	-0.2460246783664	down	0.2460246783664	up	3.15965716643873	no	OK	981	_	_	_	_	_	_	_	_	_	_	_	None	_
comp11749_c0	7	8	0.74	0.85	1	1	0.343160677553796	up	-0.343160677553796	down	-1.48108471325102	no	OK	484	_	_	_	_	_	_	_	_	_	_	_	None	_
comp1174_c0	2	1	0.3	0.15	noTest	noTest	noTest	noTest	noTest	noTest	noTest	no	NOTEST	352	_	_	_	_	_	_	_	_	_	_	_	None	_
comp11750_c0	5	3	0.57	0.34	noTest	noTest	noTest	noTest	noTest	noTest	noTest	no	NOTEST	454	_	_	_	_	_	_	_	_	_	_	_	None	_
comp11751_c0	5	6	0.13	0.16	1	1	0.406439787100947	up	-0.406439787100947	down	-1.9285801069709	no	OK	598	24-1817(-)	_	_	_	_	_	_	_	_	_	_	None	_
comp11752_c0	14.32	40	0.46	1.29	0.0422148399597132	0.437079693473558	1.65809419133379	up	-1.65809419133379	down	0.394299383253526	no	OK	358	437-1510(-)	gi|405975335|gb|EKC39908.1|	Cryptochrome-1 [Crassostrea gigas]	75%	GO:0003914;GO:0006281;GO:0009416	7955.ENSDARP00000015621	cryptochrome 5	76.72%	COG0415	KOG0133	_	K02295	CRY
comp11756_c0	7	8	0.53	0.61	1	1	0.343160677553796	up	-0.343160677553796	down	-1.48108471325102	no	OK	662	_	_	_	_	_	_	_	_	_	_	_	None	_
comp11757_c0	8	3	0.93	0.35	0.33368077865829	1	-1.19065265854493	down	1.19065265854493	up	-1.94424592430967	no	OK	446	_	_	_	_	_	_	_	_	_	_	_	None	_
comp11766_c0	9	7	1.11	0.86	0.854436836881098	1	-0.194461411941746	down	0.194461411941746	up	-1.39471982160324	no	OK	140	3-422(-)	_	_	_	_	_	_	_	_	_	_	None	_
comp11767_c0	25	17	1.15	0.78	0.664640411423807	1	-0.389672240492472	down	0.389672240492472	up	-0.00730936868910008	no	OK	1074	_	_	_	_	_	_	_	_	_	_	_	None	_
comp11768_c0	3	4	0.37	0.5	noTest	noTest	noTest	noTest	noTest	noTest	noTest	no	NOTEST	418	_	_	_	_	_	_	_	_	_	_	_	None	_
comp11773_c0	27	13	3.89	1.88	0.315146323848474	1	-0.880544644893318	down	0.880544644893318	up	-0.0862261699418756	no	OK	365	_	_	_	_	_	_	_	_	_	_	_	None	_
comp117743_c0	7	7	0.85	0.85	1	1	0.156408758638654	up	-0.156408758638654	down	-1.58301235499706	no	OK	428	_	_	_	_	_	_	_	_	_	_	_	None	_
comp11777_c0	5568.52	6312.72	79.85	90.01	0.600669194926321	1	0.342881712750994	up	-0.342881712750994	down	8.15383776501166	no	OK	377	123-1253(+)	gi|270016366|gb|EFA12812.1|	hypothetical protein TcasGA2_TC001877 [Tribolium castaneum]	50%	GO:0044763;GO:0005700	_	_	_	_	_	_	K13199	SERBP1
comp11779_c0	0	9	0	0.69	noTest	noTest	noTest	noTest	noTest	noTest	noTest	no	NOTEST	653	_	_	_	_	_	_	_	_	_	_	_	None	_
comp117805_c0	32	26	1.43	1.16	0.947665581800564	1	-0.136390854741818	down	0.136390854741818	up	0.462884905927727	no	OK	1102	_	gi|167521489|ref|XP_001745083.1|	hypothetical protein [Monosiga brevicollis MX1]	72%	_	_	_	_	_	_	_	K14207	SLC38A2, SNAT2
comp11782_c0	10	7	0.74	0.52	0.854436836881098	1	-0.342347017605171	down	0.342347017605171	up	-1.30925676981387	no	OK	675	_	_	_	_	_	_	_	_	_	_	_	None	_
comp11783_c0	3	4	0.42	0.57	noTest	noTest	noTest	noTest	noTest	noTest	noTest	no	NOTEST	373	_	_	_	_	_	_	_	_	_	_	_	None	_
comp11785_c0	3	4	0.44	0.59	noTest	noTest	noTest	noTest	noTest	noTest	noTest	no	NOTEST	358	_	_	_	_	_	_	_	_	_	_	_	None	_
comp11786_c0	4	7	0.46	0.81	0.633150091620857	1	0.924962654947426	up	-0.924962654947426	down	-1.92334713185365	no	OK	446	_	_	_	_	_	_	_	_	_	_	_	None	_
comp117890_c0	15	16	1.36	1.45	0.82429764136995	1	0.2510481272097	up	-0.2510481272097	down	-0.433690517749498	no	OK	176	3-530(+)	gi|15431295|ref|NP_150254.1|	60S ribosomal protein L13 isoform 1 [Homo sapiens]	100%	GO:0003723;GO:0006415;GO:0000184;GO:0022625;GO:0006414;GO:0006413;GO:0006614;GO:0042254;GO:0005515;GO:0019083;GO:0003735	9606.ENSP00000307889	small nucleolar RNA, C/D box 68	100.00%	COG4352	KOG3295	_	K02873	RP-L13e, RPL13
comp117891_c0	43	2	4.46	0.21	8.02885194304251e-05	0.00318516261888257	-4.11220016932046	down	4.11220016932046	up	0.0513156272949822	yes	OK	494	_	_	_	_	_	_	_	_	_	_	_	None	_
comp11789_c0	85	103	2.71	3.28	0.531753796565894	1	0.437925593744867	up	-0.437925593744867	down	2.17345064018213	no	OK	1528	_	_	_	_	_	_	_	_	_	_	_	None	_
comp11790_c0	211.86	275.04	23.32	30.4	0.423650223896065	1	0.536797947014742	up	-0.536797947014742	down	3.54992938577312	no	OK	97	2-292(+)	_	_	_	_	_	_	_	_	_	_	None	_
comp11792_c0	0	119.87	0	3.73	2.08781613657835e-10	2.74398692236012e-08	8.99299158391226	up	-8.99299158391226	down	1.58677392187193	yes	OK	463	151-1539(+)	_	_	_	_	_	_	_	_	_	_	None	_
comp11794_c0	176	130	6.03	4.44	0.703450642390828	1	-0.274621227663016	down	0.274621227663016	up	2.85795515209785	no	OK	1426	_	_	_	_	_	_	_	_	_	_	_	None	_
comp11797_c0	18	28	0.64	0.99	0.339352361678798	1	0.790519014059565	up	-0.790519014059565	down	0.14674639507833	no	OK	444	46-1377(-)	gi|291244948|ref|XP_002742355.1|	PREDICTED: hypothetical protein [Saccoglossus kowalevskii]	69%	GO:0005488	6085.XP_002165610	similar to LOC553339 protein	78.22%	COG0457	KOG0548	_	None	_
comp118029_c0	14	15	1.07	1.15	0.814851278002743	1	0.257090287732445	up	-0.257090287732445	down	-0.529913729397733	no	OK	657	_	_	_	_	_	_	_	_	_	_	_	None	_
comp11805_c0	58	85.98	2.97	4.4	0.314466047153355	1	0.727673381781661	up	-0.727673381781661	down	1.79545089695661	no	OK	73	224-442(+)	_	_	_	_	_	_	_	_	_	_	None	_
comp11806_c0	24	23	0.35	0.33	1	1	0.0995305594952181	up	-0.0995305594952181	down	0.164329815902615	no	OK	3310	_	_	_	_	_	_	_	_	_	_	_	None	_
comp11810_c0	94	53	10.74	6.08	0.355615740359792	1	-0.662316874531461	down	0.662316874531461	up	1.79145320419299	no	OK	451	_	_	_	_	_	_	_	_	_	_	_	None	_
comp1181273_c0	2	0	0.28	0	noTest	noTest	noTest	noTest	noTest	noTest	noTest	no	NOTEST	379	_	_	_	_	_	_	_	_	_	_	_	None	_
comp118138_c0	22	3	2.42	0.33	0.0114318296119844	0.174595215892125	-2.62045105970565	down	2.62045105970565	up	-0.780114060017409	no	OK	132	73-468(-)	gi|307178763|gb|EFN67377.1|	hypothetical protein EAG_04839 [Camponotus floridanus]	62%	_	_	_	_	_	_	_	None	_
comp11814_c0	133	93	13.99	9.82	0.608804864377293	1	-0.353339903479886	down	0.353339903479886	up	2.41890362712456	no	OK	487	_	_	_	_	_	_	_	_	_	_	_	None	_
comp11816_c0	7	0	0.85	0	noTest	noTest	noTest	noTest	noTest	noTest	noTest	no	NOTEST	362	_	_	_	_	_	_	_	_	_	_	_	None	_
comp118175_c0	9	9	0.7	0.7	0.866239255512361	1	0.15761523941768	up	-0.15761523941768	down	-1.22016065672765	no	OK	649	_	_	_	_	_	_	_	_	_	_	_	None	_
comp118177_c0	12	7	0.99	0.58	0.612093840985847	1	-0.59918307366654	down	0.59918307366654	up	-1.15248505089945	no	OK	613	_	_	_	_	_	_	_	_	_	_	_	None	_
comp11817_c0	84	91	6.77	7.34	0.701542110445659	1	0.276674841356547	up	-0.276674841356547	down	2.06595569978731	no	OK	626	_	_	_	_	_	_	_	_	_	_	_	None	_
comp118234_c0	7	3	1.03	0.44	0.442578710644678	1	-1.00457710027979	down	1.00457710027979	up	-2.07958531175296	no	OK	358	_	_	_	_	_	_	_	_	_	_	_	None	_
comp11823_c0	16	15	1.02	0.96	1	1	0.0677870308105008	up	-0.0677870308105008	down	-0.436868202080383	no	OK	782	_	gi|157820665|ref|NP_001103118.1|	transmembrane protein 107 [Rattus norvegicus]	70%	GO:0042384;GO:0021532;GO:0042733	9258.ENSOANP00000019536	transmembrane protein 107	75.00%	_	_	NOG44128	None	_
comp11825_c0	0	0	0	0	noTest	noTest	noTest	noTest	noTest	noTest	noTest	no	NOTEST	138	1-414(-)	_	_	_	_	_	_	_	_	_	_	None	_
comp11826_c0	15	9	0.67	0.4	0.683326794010689	1	-0.562809422077114	down	0.562809422077114	up	-0.815850817809629	no	OK	1108	_	_	_	_	_	_	_	_	_	_	_	None	_
comp11827_c0	284	251	10.59	9.32	0.993521181964108	1	-0.0161996980426769	down	0.0161996980426769	up	3.67071858994122	no	OK	105	932-1246(-)	_	_	_	_	_	_	_	_	_	_	None	_
comp11830_c0	8	3	0.86	0.33	0.33368077865829	1	-1.19065265854493	down	1.19065265854493	up	-1.94424592430967	no	OK	475	_	_	_	_	_	_	_	_	_	_	_	None	_
comp11831_c0	13	14	1.78	1.94	0.804303074950425	1	0.264012335758158	up	-0.264012335758158	down	-0.633015791613379	no	OK	381	_	_	_	_	_	_	_	_	_	_	_	None	_
comp118339_c0	4	6	0.57	0.85	0.799900049975013	1	0.710390518753276	up	-0.710390518753276	down	-2.06339097278693	no	OK	96	1-288(+)	_	_	_	_	_	_	_	_	_	_	None	_
comp11834_c0	14	3	0.88	0.19	0.0834969611968208	0.633855123898852	-1.9781175999861	down	1.9781175999861	up	-1.32676189115191	no	OK	793	_	_	_	_	_	_	_	_	_	_	_	None	_
comp11835_c0	8	8	0.47	0.47	1	1	0.157085119288662	up	-0.157085119288662	down	-1.39021864719729	no	OK	850	_	_	_	_	_	_	_	_	_	_	_	None	_
comp118365_c0	19	9	2.58	1.23	0.394949372792455	1	-0.89858323999279	down	0.89858323999279	up	-0.599130109749784	no	OK	385	_	gi|297287755|ref|XP_001106448.2|	PREDICTED: 60S ribosomal protein L36-like [Macaca mulatta]	97%	GO:0006415;GO:0000184;GO:0022625;GO:0006414;GO:0006413;GO:0006614;GO:0042254;GO:0005730;GO:0019083;GO:0003735	10090.ENSMUSP00000079340	ribosomal protein L36 Gene	100.00%	COG5051	KOG3452	_	K02920	RP-L36e, RPL36
comp11836_c0	118	148.4	9.94	12.52	0.483065643313121	1	0.487873150880919	up	-0.487873150880919	down	2.6757404499995	no	OK	600	_	_	_	_	_	_	_	_	_	_	_	None	_
comp11841_c0	370.01	108	23.65	6.9	0.0189155340688961	0.255188193335144	-1.6123854883768	down	1.6123854883768	up	3.46982621518898	no	OK	780	_	_	_	_	_	_	_	_	_	_	_	None	_
comp11842_c0	7	6	0.88	0.76	1	1	-0.0581633775554964	down	0.0581633775554964	up	-1.69246367153836	no	OK	414	_	_	_	_	_	_	_	_	_	_	_	None	_
comp11844_c0	24	26	1.09	1.18	0.822769775255029	1	0.274716750421435	up	-0.274716750421435	down	0.257178590589115	no	OK	1084	_	_	_	_	_	_	_	_	_	_	_	None	_
comp118468_c0	10	5	0.8	0.4	0.542974480501684	1	-0.809075891499402	down	0.809075891499402	up	-1.49496981032737	no	OK	633	_	_	_	_	_	_	_	_	_	_	_	None	_
comp11846_c0	336	301	22.63	20.27	1	1	0.00328839550200174	up	-0.00328839550200174	down	3.92300070420045	no	OK	218	89-742(-)	gi|357625947|gb|EHJ76216.1|	hypothetical protein KGM_17576 [Danaus plexippus]	68%	_	_	_	_	_	_	_	None	_
comp11848_c0	1	6	0.11	0.65	noTest	noTest	noTest	noTest	noTest	noTest	noTest	no	NOTEST	478	_	_	_	_	_	_	_	_	_	_	_	None	_
comp11849_c0	4	9	0.58	1.31	0.390133159226838	1	1.27703930630685	up	-1.27703930630685	down	-1.67772020811941	no	OK	88	98-361(-)	gi|111219479|ref|XP_001134490.1|	myb domain-containing protein [Dictyostelium discoideum AX4]	58%	_	_	_	_	_	_	_	None	_
comp11854_c0	2	7	0.3	1.05	noTest	noTest	noTest	noTest	noTest	noTest	noTest	no	NOTEST	354	_	_	_	_	_	_	_	_	_	_	_	None	_
comp11857_c0	260	218	15.22	12.74	0.898926032363977	1	-0.0920981904769038	down	0.0920981904769038	up	3.5061507070747	no	OK	849	_	_	_	_	_	_	_	_	_	_	_	None	_
comp11858_c0	18	10	0.94	0.52	0.545468341200137	1	-0.673366504122775	down	0.673366504122775	up	-0.595747958276026	no	OK	943	_	_	_	_	_	_	_	_	_	_	_	None	_
comp118630_c0	19	9	2.06	0.98	0.394949372792455	1	-0.89858323999279	down	0.89858323999279	up	-0.599130109749784	no	OK	473	_	_	_	_	_	_	_	_	_	_	_	None	_
comp118634_c0	9	9	0.91	0.91	0.866239255512361	1	0.15761523941768	up	-0.15761523941768	down	-1.22016065672765	no	OK	508	_	_	_	_	_	_	_	_	_	_	_	None	_
comp11863_c0	6	4	0.89	0.6	0.799900049975013	1	-0.402404619181419	down	0.402404619181419	up	-2.07419398547478	no	OK	354	_	_	_	_	_	_	_	_	_	_	_	None	_
comp11865_c0	4	5	0.37	0.46	noTest	noTest	noTest	noTest	noTest	noTest	noTest	no	NOTEST	549	_	_	_	_	_	_	_	_	_	_	_	None	_
comp11867_c0	3	2	0.43	0.29	noTest	noTest	noTest	noTest	noTest	noTest	noTest	no	NOTEST	123	2-373(+)	_	_	_	_	_	_	_	_	_	_	None	_
comp1186_c0	2	3	0.22	0.33	noTest	noTest	noTest	noTest	noTest	noTest	noTest	no	NOTEST	463	_	_	_	_	_	_	_	_	_	_	_	None	_
comp11872_c0	3269.28	4045	124.48	153.52	0.474505463921909	1	0.469246695916401	up	-0.469246695916401	down	7.45727481702426	no	OK	142	115-540(+)	_	_	_	_	_	_	_	_	_	_	None	_
comp118755_c0	14	9	1.56	1.01	0.779000846257148	1	-0.46505508970823	down	0.46505508970823	up	-0.87567025797504	no	OK	462	_	_	_	_	_	_	_	_	_	_	_	None	_
comp11876_c0	40	11	3.6	0.99	0.0497056687606127	0.47801415421913	-1.67937662190428	down	1.67937662190428	up	0.250197921356029	no	OK	564	_	_	_	_	_	_	_	_	_	_	_	None	_
comp11881_c0	17	22	0.55	0.71	0.579400586227009	1	0.527116192686707	up	-0.527116192686707	down	-0.0969703292742387	no	OK	1503	_	_	_	_	_	_	_	_	_	_	_	None	_
comp11883_c0	105.78	109.24	9.97	10.32	0.783054216928508	1	0.201783639357233	up	-0.201783639357233	down	2.36114600517879	no	OK	540	_	_	_	_	_	_	_	_	_	_	_	None	_
comp11885_c0	0	4	0	0.39	noTest	noTest	noTest	noTest	noTest	noTest	noTest	no	NOTEST	519	_	_	_	_	_	_	_	_	_	_	_	None	_
comp11888_c0	5	5	0.45	0.45	1	1	0.154283049400867	up	-0.154283049400867	down	-2.06879585502024	no	OK	563	_	_	_	_	_	_	_	_	_	_	_	None	_
comp11889_c0	29	56	0.56	1.07	0.140317042531204	0.811897353010738	1.10435418466526	up	-1.10435418466526	down	1.04156480556545	no	OK	487	815-2275(-)	gi|240980636|ref|XP_002403510.1|	pre-mRNA-splicing regulator WTAP, putative [Ixodes scapularis]	75%	_	6945.ISCW016584-PA	pre-mRNA-splicing regulator WTAP, putative	78.26%	_	KOG2991	_	None	_
comp11890_c0	16	16	0.73	0.73	0.913871392828406	1	0.15949920265664	up	-0.15949920265664	down	-0.389441184528597	no	OK	1073	_	gi|497626439|ref|WP_009940623.1|	hypothetical protein [Mycobacterium tuberculosis]	51%	_	_	_	_	_	_	_	None	_
comp11894_c0	33.84	57	4.24	7.36	0.231489708598492	0.955540450389344	0.902216609796662	up	-0.902216609796662	down	1.13600105434272	no	OK	509	_	_	_	_	_	_	_	_	_	_	_	None	_
comp11896_c0	53	25	1.18	0.55	0.252912837748818	0.976231639812046	-0.915690526596228	down	0.915690526596228	up	0.873531193189706	no	OK	688	3-2066(+)	gi|118076609|gb|ABK60046.1|	alpha-2-macroglobulin [Macrobrachium rosenbergii]	53%	_	_	_	_	_	_	_	K03910	A2M
comp118975_c0	19	18	1.64	1.56	1	1	0.0828675784971271	up	-0.0828675784971271	down	-0.181256102606468	no	OK	585	_	_	_	_	_	_	_	_	_	_	_	None	_
comp11897_c0	26	33	1	1.26	0.564606843478997	1	0.501646811120109	up	-0.501646811120109	down	0.500968443023149	no	OK	203	127-735(+)	gi|242000460|ref|XP_002434873.1|	protein TEX261, putative [Ixodes scapularis]	76%	_	6945.ISCW018584-PA	protein TEX261, putative	75.88%	_	KOG4136	_	None	_
comp11902_c0	4	4	0.34	0.34	noTest	noTest	noTest	noTest	noTest	noTest	noTest	no	NOTEST	597	_	_	_	_	_	_	_	_	_	_	_	None	_
comp11905_c0	464	411	21.47	18.97	0.988040602689232	1	-0.0129902639458802	down	0.0129902639458802	up	4.38054463212417	no	OK	249	78-824(+)	gi|126283507|ref|XP_001362101.1|	PREDICTED: UPF0568 protein C14orf166-like [Monodelphis domestica]	69%	GO:0072669;GO:0005730;GO:0042802;GO:0045944;GO:0000993	_	_	_	_	_	_	K15433	CLE7, RLLM1
comp11908_c0	8	10	0.96	1.21	0.745854585473486	1	0.47072213923528	up	-0.47072213923528	down	-1.21589524824661	no	OK	431	_	_	_	_	_	_	_	_	_	_	_	None	_
comp11909_c0	17	14	0.73	0.6	1	1	-0.116238004949209	down	0.116238004949209	up	-0.440047392649064	no	OK	155	159-623(-)	_	_	_	_	_	_	_	_	_	_	None	_
comp119115_c0	12	3	1.21	0.3	0.14388880828403	0.813253510194901	-1.76016893258499	down	1.76016893258499	up	-1.5042154299252	no	OK	508	_	_	_	_	_	_	_	_	_	_	_	None	_
comp11911_c0	1196.34	1050.02	14.71	12.84	0.970173071179176	1	-0.025833584911731	down	0.025833584911731	up	5.74018594364986	no	OK	835	428-2932(+)	gi|426238723|ref|XP_004013297.1|	PREDICTED: max-binding protein MNT [Ovis aries]	50%	GO:0009987;GO:0005488	_	_	_	_	_	_	K09115	MNT, ROX
comp119149_c0	4	9	0.52	1.19	0.390133159226838	1	1.27703930630685	up	-1.27703930630685	down	-1.67772020811941	no	OK	397	_	_	_	_	_	_	_	_	_	_	_	None	_
comp119175_c0	13	11	0.8	0.68	1	1	-0.0774035280287122	down	0.0774035280287122	up	-0.808480598660467	no	OK	809	_	_	_	_	_	_	_	_	_	_	_	None	_
comp119257_c0	32	24	1.36	1.01	0.783156175995731	1	-0.250787117376364	down	0.250787117376364	up	0.409926875165843	no	OK	1159	_	_	_	_	_	_	_	_	_	_	_	None	_
comp119260_c0	9	5	0.86	0.48	0.542974480501684	1	-0.661190285835977	down	0.661190285835977	up	-1.59254001090601	no	OK	531	_	_	_	_	_	_	_	_	_	_	_	None	_
comp11926_c0	1	4	0.09	0.37	noTest	noTest	noTest	noTest	noTest	noTest	noTest	no	NOTEST	544	_	_	_	_	_	_	_	_	_	_	_	None	_
comp11928_c0	58	121	3.85	8.02	0.0867736586781775	0.649541683712666	1.21912947308242	up	-1.21912947308242	down	2.12111427711966	no	OK	208	128-751(-)	gi|260821521|ref|XP_002606081.1|	hypothetical protein BRAFLDRAFT_125104 [Branchiostoma floridae]	54%	_	_	_	_	_	_	_	K03098	blc
comp1192_c0	10	6	0.49	0.29	0.700311134755203	1	-0.556919153799321	down	0.556919153799321	up	-1.39921939014313	no	OK	324	1-972(+)	gi|242001710|ref|XP_002435498.1|	neuromusculin, putative [Ixodes neuromusculin, putative [Ixodes scapularis]	58%	_	_	_	_	_	_	_	None	_
comp11931_c0	13	5	1.53	0.59	0.283652797257285	1	-1.17899807535265	down	1.17899807535265	up	-1.23721526829989	no	OK	439	_	_	_	_	_	_	_	_	_	_	_	None	_
comp119321_c0	6	14	0.83	1.94	0.219276673781679	0.940591771194948	1.34636963504028	up	-1.34636963504028	down	-1.05183082027223	no	OK	380	_	_	_	_	_	_	_	_	_	_	_	None	_
comp11934_c0	9	2	0.64	0.14	0.137873920182766	0.801361052325824	-1.88874278314219	down	1.88874278314219	up	-1.94945667331145	no	OK	235	3-710(+)	_	_	_	_	_	_	_	_	_	_	None	_
comp11935_c0	12	14	0.55	0.64	0.701512770883983	1	0.377098463550032	up	-0.377098463550032	down	-0.685706939647235	no	OK	320	111-1070(-)	gi|321469761|gb|EFX80740.1|	hypothetical protein DAPPUDRAFT_318357 [Daphnia pulex]	51%	_	_	_	_	_	_	_	K12351	SMPD2
comp11937_c0	315.99	640.39	8.63	16.97	0.0790457227209846	0.618034545920447	1.17946303873967	up	-1.17946303873967	down	4.53970569097154	no	OK	227	1159-1839(-)	_	_	_	_	_	_	_	_	_	_	None	_
comp11941_c0	0	0	0	0	noTest	noTest	noTest	noTest	noTest	noTest	noTest	no	NOTEST	442	_	_	_	_	_	_	_	_	_	_	_	None	_
comp119434_c0	11	7	0.95	0.6	0.725047358553186	1	-0.476472925013479	down	0.476472925013479	up	-1.22868944218848	no	OK	587	_	_	_	_	_	_	_	_	_	_	_	None	_
comp119436_c0	46	38	0.94	0.78	0.923898920398735	1	-0.112971093395196	down	0.112971093395196	up	0.997512339197511	no	OK	731	3-2195(-)	gi|321460282|gb|EFX71326.1|	hypothetical protein DAPPUDRAFT_201796 [Daphnia pulex]	69%	_	7460.XP_624278	similar to CG10915-PA	77.22%	_	KOG1103	_	None	_
comp11950_c0	10	7	1.09	0.77	0.854436836881098	1	-0.342347017605171	down	0.342347017605171	up	-1.30925676981387	no	OK	470	_	_	_	_	_	_	_	_	_	_	_	None	_
comp11951_c0	210	215.05	10.16	10.38	0.784208567004922	1	0.195705982251299	up	-0.195705982251299	down	3.34433052541648	no	OK	1020	_	_	_	_	_	_	_	_	_	_	_	None	_
comp11952_c0	682	552	16.5	13.31	0.830537714572775	1	-0.143056528707189	down	0.143056528707189	up	4.87294843678562	no	OK	279	1116-1952(-)	gi|383857142|ref|XP_003704064.1|	PREDICTED: zinc finger protein 346-like [Megachile rotundata]	81%	_	_	_	_	_	_	_	None	_
comp11955_c0	202.74	104.81	12.12	6.26	0.250697678920622	0.975472524865885	-0.787738109177969	down	0.787738109177969	up	2.8544537958257	no	OK	832	_	_	_	_	_	_	_	_	_	_	_	None	_
comp11958_c0	94	115	5.12	6.26	0.519859132917265	1	0.451800832827675	up	-0.451800832827675	down	2.32667670191473	no	OK	909	_	_	_	_	_	_	_	_	_	_	_	None	_
comp11966_c0	5	9.86	0.71	1.41	0.352672051071238	1	1.12140086215686	up	-1.12140086215686	down	-1.47181738058563	no	OK	369	_	_	_	_	_	_	_	_	_	_	_	None	_
comp119693_c0	28	28	1.27	1.27	0.839045314634744	1	0.16055669805606	up	-0.16055669805606	down	0.418465994870489	no	OK	1087	_	_	_	_	_	_	_	_	_	_	_	None	_
comp11972_c0	8	12	0.37	0.55	0.545915011108221	1	0.728202571630169	up	-0.728202571630169	down	-1.05993422167005	no	OK	1074	_	_	_	_	_	_	_	_	_	_	_	None	_
comp11977_c0	17	5	1.2	0.35	0.119582318692441	0.75010727179804	-1.55924841606001	down	1.55924841606001	up	-0.953587248783386	no	OK	709	_	_	_	_	_	_	_	_	_	_	_	None	_
comp11978_c0	47	25	1.12	0.59	0.374546468978136	1	-0.743271552799375	down	0.743271552799375	up	0.761801929300764	no	OK	2044	_	_	_	_	_	_	_	_	_	_	_	None	_
comp11980_c0	31	40	0.78	1	0.507355851316005	1	0.525971555873413	up	-0.525971555873413	down	0.769053553111485	no	OK	615	2-1846(+)	gi|326915457|ref|XP_003204034.1|	PREDICTED: spastin-like [Meleagris gallopavo]	80%	GO:0045298;GO:0005783;GO:0005524;GO:0005874;GO:0031410;GO:0007109;GO:0051260;GO:0034214;GO:0030496;GO:0007416;GO:0045773;GO:0048487;GO:0043014;GO:0008568;GO:0016021;GO:0031122;GO:0031117;GO:0021955;GO:0005634;GO:0005815;GO:0043066;GO:0008017;GO:0048471;GO:0005768;GO:0051013;GO:0006888;GO:0007049;GO:0001578	8364.ENSXETP00000024877	spastin (EC:3.6.4.3); ATP-dependent microtubule severing protein. Microtubule severing may p [...]	75.77%	COG0464	KOG0740	_	K13254	SPAST
comp11983_c0	34	56	1.9	3.13	0.245019025948515	0.972625350590777	0.876787730190222	up	-0.876787730190222	down	1.11947305561944	no	OK	886	_	_	_	_	_	_	_	_	_	_	_	None	_
comp11984_c0	14	35	1.07	2.68	0.0734022407093204	0.592864251882972	1.46665735636363	up	-1.46665735636363	down	0.250266870739615	no	OK	194	2-583(+)	gi|389076506|gb|AFK82510.1|	extracellular copper/zinc superoxide dismutase [Cherax quadricarinatus]	75%	_	_	_	_	_	_	_	K04565	E1.15.1.1C, sodC, SOD1
comp119875_c0	13	7	1.36	0.74	0.514813299540291	1	-0.712269201458415	down	0.712269201458415	up	-1.08019326396902	no	OK	489	_	_	_	_	_	_	_	_	_	_	_	None	_
comp11988_c0	4	12	0.37	1.1	0.146764610526278	0.813253510194901	1.68283202620408	up	-1.68283202620408	down	-1.37219873918829	no	OK	556	_	_	_	_	_	_	_	_	_	_	_	None	_
comp11991_c0	19	10	1.68	0.89	0.479616292521777	1	-0.750270952490456	down	0.750270952490456	up	-0.546464704123833	no	OK	105	257-571(-)	_	_	_	_	_	_	_	_	_	_	None	_
comp11992_c0	928	652	16.56	11.57	0.601139856396754	1	-0.347152451168557	down	0.347152451168557	up	5.22393431802849	no	OK	441	1384-2706(-)	gi|328717959|ref|XP_003246347.1|	PREDICTED: SPRY domain-containing SOCS box protein 1-like [Acyrthosiphon pisum]	84%	GO:0035556	7425.XP_001606358	similar to conserved hypothetical protein	86.36%	_	KOG3953	_	K10343	SPSB1_4, SSB1, SSB4
comp119942_c0	8	7	1.09	0.96	1	1	-0.0296667996264805	down	0.0296667996264805	up	-1.48571524321626	no	OK	385	_	_	_	_	_	_	_	_	_	_	_	None	_
comp11995_c0	7	3	0.52	0.22	0.442578710644678	1	-1.00457710027979	down	1.00457710027979	up	-2.07958531175296	no	OK	672	_	_	_	_	_	_	_	_	_	_	_	None	_
comp11996_c0	10	10	0.89	0.9	0.876185567281955	1	0.15804192125659	up	-0.15804192125659	down	-1.06803787144085	no	OK	567	_	_	_	_	_	_	_	_	_	_	_	None	_
comp119975_c0	12	34	0.76	2.15	0.0466679792637743	0.462720558892325	1.6430699935376	up	-1.6430699935376	down	0.161396930849106	no	OK	787	_	_	_	_	_	_	_	_	_	_	_	None	_
comp11997_c0	1	4	0.12	0.49	noTest	noTest	noTest	noTest	noTest	noTest	noTest	no	NOTEST	428	_	_	_	_	_	_	_	_	_	_	_	None	_
comp12001_c0	5	6	0.3	0.36	1	1	0.406439787100947	up	-0.406439787100947	down	-1.9285801069709	no	OK	835	_	_	_	_	_	_	_	_	_	_	_	None	_
comp12007_c0	17	9	0.59	0.31	0.521384999948501	1	-0.740442890806355	down	0.740442890806355	up	-0.70333140032883	no	OK	1398	_	_	_	_	_	_	_	_	_	_	_	None	_
comp120082_c0	0	0	0	0	noTest	noTest	noTest	noTest	noTest	noTest	noTest	no	NOTEST	370	_	_	_	_	_	_	_	_	_	_	_	None	_
comp12009_c0	5.04	3	0.65	0.39	noTest	noTest	noTest	noTest	noTest	noTest	noTest	no	NOTEST	405	_	_	_	_	_	_	_	_	_	_	_	None	_
comp12010_c0	7	19	0.37	1.02	0.124578112227463	0.768470347456767	1.56695582991838	up	-1.56695582991838	down	-0.668111073598427	no	OK	925	_	_	_	_	_	_	_	_	_	_	_	None	_
comp12012_c0	9.53	24	0.69	1.75	0.10969460217431	0.716948482411255	1.4015431506262	up	-1.4015431506262	down	-0.28094651109855	no	OK	690	_	_	_	_	_	_	_	_	_	_	_	None	_
comp12013_c0	36	45	1.05	1.31	0.528089947137626	1	0.480920549383068	up	-0.480920549383068	down	0.958463187569792	no	OK	385	2-1156(+)	gi|156362018|ref|XP_001625579.1|	predicted protein [Nematostella predicted protein [Nematostella vectensis]	57%	_	_	_	_	_	_	_	None	_
comp12016_c0	7	6	0.62	0.53	1	1	-0.0581633775554964	down	0.0581633775554964	up	-1.69246367153836	no	OK	574	_	_	_	_	_	_	_	_	_	_	_	None	_
comp12017_c0	288.12	345	5.07	6.04	0.527834090727918	1	0.42218076919334	up	-0.42218076919334	down	3.92527674899015	no	OK	750	494-2743(-)	gi|195127173|ref|XP_002008043.1|	GI12051 [Drosophila mojavensis]	74%	GO:0005524;GO:0008026;GO:0003676	7217.FBpp0127010	GF23818	86.08%	COG0513	KOG0339	_	K12835	DDX42, SF3B125
comp12018_c0	3	6	0.28	0.57	noTest	noTest	noTest	noTest	noTest	noTest	noTest	no	NOTEST	536	_	_	_	_	_	_	_	_	_	_	_	None	_
comp12019_c0	269	262	11.07	10.75	0.857382335673479	1	0.12383289567014	up	-0.12383289567014	down	3.6636812603762	no	OK	1193	_	_	_	_	_	_	_	_	_	_	_	None	_
comp1201_c0	3	1	0.39	0.13	noTest	noTest	noTest	noTest	noTest	noTest	noTest	no	NOTEST	400	_	_	_	_	_	_	_	_	_	_	_	None	_
comp12020_c0	7	11	0.54	0.85	0.514813299540291	1	0.791274432068357	up	-0.791274432068357	down	-1.21162921105217	no	OK	652	_	_	_	_	_	_	_	_	_	_	_	None	_
comp12022_c0	10	3	0.96	0.29	0.189983809938349	0.883550543444895	-1.50333287652362	down	1.50333287652362	up	-1.70717495337973	no	OK	532	_	gi|328720760|ref|XP_001947779.2|	PREDICTED: zinc finger protein 135-like [Acyrthosiphon pisum]	59%	_	_	_	_	_	_	_	None	_
comp12029_c0	273	237.01	16.19	14.04	0.959269872770696	1	-0.0419839693090319	down	0.0419839693090319	up	3.60098187928874	no	OK	174	218-739(-)	gi|321472770|gb|EFX83739.1|	hypothetical protein DAPPUDRAFT_35278 [Daphnia pulex]	81%	GO:0007005;GO:0031305	7955.ENSDARP00000095170	Transmembrane protein 11	76.25%	_	_	NOG73433	None	_
comp12030_c0	1	1	0.13	0.13	noTest	noTest	noTest	noTest	noTest	noTest	noTest	no	NOTEST	412	_	_	_	_	_	_	_	_	_	_	_	None	_
comp12033_c0	61	0	3.3	0	1.68420338038404e-07	1.29636690474182e-05	-7.85824614175191	down	7.85824614175191	up	0.480270196320078	yes	OK	915	_	_	_	_	_	_	_	_	_	_	_	None	_
comp12034_c0	15	23	0.35	0.54	0.392904462663805	1	0.768214166503158	up	-0.768214166503158	down	-0.130170459585907	no	OK	683	2-2050(-)	_	_	_	_	_	_	_	_	_	_	None	_
comp120376_c0	8	8	1.02	1.02	1	1	0.157085119288662	up	-0.157085119288662	down	-1.39021864719729	no	OK	409	_	_	_	_	_	_	_	_	_	_	_	None	_
comp12038_c0	6	5	0.44	0.36	1	1	-0.096640776070524	down	0.096640776070524	up	-1.93380759794632	no	OK	118	3-356(+)	_	_	_	_	_	_	_	_	_	_	None	_
comp120419_c0	6	14	0.73	1.7	0.219276673781679	0.940591771194948	1.34636963504028	up	-1.34636963504028	down	-1.05183082027223	no	OK	428	_	_	_	_	_	_	_	_	_	_	_	None	_
comp12046_c0	129	151	13.08	15.36	0.57395459746214	1	0.388469354322654	up	-0.388469354322654	down	2.74721192704081	no	OK	504	_	_	_	_	_	_	_	_	_	_	_	None	_
comp12047_c0	0	0	0	0	noTest	noTest	noTest	noTest	noTest	noTest	noTest	no	NOTEST	435	_	gi|307195038|gb|EFN77096.1|	hypothetical protein EAI_14210 [Harpegnathos saltator]	67%	_	8364.ENSXETP00000020121	annotation not avaliable	75.90%	_	_	NOG119492	None	_
comp120501_c0	19	6	1.18	0.37	0.122481004403125	0.761123514013631	-1.46523202754637	down	1.46523202754637	up	-0.769287438329842	no	OK	67	168-368(-)	_	_	_	_	_	_	_	_	_	_	None	_
comp12050_c0	5	15	0.5	1.49	0.119582318692441	0.75010727179804	1.6952339520952	up	-1.6952339520952	down	-1.04777930844756	no	OK	515	_	_	_	_	_	_	_	_	_	_	_	None	_
comp120519_c0	9	7	0.81	0.63	0.854436836881098	1	-0.194461411941746	down	0.194461411941746	up	-1.39471982160324	no	OK	562	_	_	_	_	_	_	_	_	_	_	_	None	_
comp12051_c0	2	7	0.13	0.45	noTest	noTest	noTest	noTest	noTest	noTest	noTest	no	NOTEST	777	_	_	_	_	_	_	_	_	_	_	_	None	_
comp12055_c0	160	254	15.35	24.43	0.220440270633217	0.94244435243057	0.827706362500457	up	-0.827706362500457	down	3.32301713048714	no	OK	142	57-482(+)	gi|195487829|ref|XP_002092057.1|	GE13980 [Drosophila yakuba]	61%	_	_	_	_	_	_	_	K10745	RNASEH2C
comp12057_c0	186	272	5.96	8.68	0.294091512329824	1	0.709497447922605	up	-0.709497447922605	down	3.4658139061935	no	OK	469	52-1458(+)	gi|322783205|gb|EFZ10791.1|	hypothetical protein SINV_02545 [Solenopsis invicta]	57%	_	_	_	_	_	_	_	None	_
comp12058_c0	0	0	0	0	noTest	noTest	noTest	noTest	noTest	noTest	noTest	no	NOTEST	529	_	gi|210062959|gb|ACJ06430.1|	C-type lectin 6 [Fenneropenaeus chinensis]	59%	_	_	_	_	_	_	_	None	_
comp120629_c0	22	7	2.08	0.66	0.104627052287553	0.705547870923395	-1.4594652007872	down	1.4594652007872	up	-0.556411295487155	no	OK	538	_	_	_	_	_	_	_	_	_	_	_	None	_
comp12062_c0	23	16	3.11	2.17	0.712390201168114	1	-0.356917303554979	down	0.356917303554979	up	-0.113454709550443	no	OK	126	1-378(-)	gi|498936199|ref|XP_004541103.1|	PREDICTED: ankyrin repeat and KH domain-containing protein 1-like isoform X4 [Maylandia zebra]	71%	_	_	_	_	_	_	_	None	_
comp120669_c0	3	4	0.41	0.56	noTest	noTest	noTest	noTest	noTest	noTest	noTest	no	NOTEST	379	_	_	_	_	_	_	_	_	_	_	_	None	_
comp1206_c0	4	3	0.27	0.2	noTest	noTest	noTest	noTest	noTest	noTest	noTest	no	NOTEST	246	2-739(-)	_	_	_	_	_	_	_	_	_	_	None	_
comp12070_c0	18	15	0.86	0.71	1	1	-0.0995334141844346	down	0.0995334141844346	up	-0.349602407932603	no	OK	1033	_	_	_	_	_	_	_	_	_	_	_	None	_
comp12072_c0	6	4	0.84	0.56	0.799900049975013	1	-0.402404619181419	down	0.402404619181419	up	-2.07419398547478	no	OK	375	_	_	_	_	_	_	_	_	_	_	_	None	_
comp12074_c0	5	0	0.58	0	noTest	noTest	noTest	noTest	noTest	noTest	noTest	no	NOTEST	442	_	gi|15718457|gb|AAL05973.1|AF188840_1	peroxinectin [Penaeus monodon]	74%	_	_	_	_	_	_	_	None	_
comp12075_c0	12	6	1.45	0.73	0.479207349730153	1	-0.813755209860691	down	0.813755209860691	up	-1.23295274441648	no	OK	429	_	_	_	_	_	_	_	_	_	_	_	None	_
comp12078_c0	6	1	0.71	0.12	noTest	noTest	noTest	noTest	noTest	noTest	noTest	no	NOTEST	121	76-441(+)	_	_	_	_	_	_	_	_	_	_	None	_
comp120805_c0	26	12	1.34	0.62	0.293948602023981	1	-0.93996946819877	down	0.93996946819877	up	-0.160931167195873	no	OK	959	_	_	_	_	_	_	_	_	_	_	_	None	_
comp120807_c0	10	6	1.11	0.67	0.700311134755203	1	-0.556919153799321	down	0.556919153799321	up	-1.39921939014313	no	OK	465	_	_	_	_	_	_	_	_	_	_	_	None	_
comp12082_c0	4	1	0.45	0.11	noTest	noTest	noTest	noTest	noTest	noTest	noTest	no	NOTEST	453	_	_	_	_	_	_	_	_	_	_	_	None	_
comp12084_c0	41	17	4.93	2.06	0.171981170076906	0.87714538970475	-1.09747238792279	down	1.09747238792279	up	0.444092984457296	no	OK	136	23-433(+)	gi|340723208|ref|XP_003399986.1|	PREDICTED: cytochrome P450 6k1-like [Bombus terrestris]	53%	_	_	_	_	_	_	_	None	_
comp12085_c0	187.22	134.92	11.3	8.14	0.657785208566986	1	-0.307605984244439	down	0.307605984244439	up	2.9306050078618	no	OK	824	_	gi|395742562|ref|XP_003777772.1|	PREDICTED: uncharacterized protein LOC100939189, partial [Pongo abelii]	55%	GO:0050794;GO:0031175;GO:0048518;GO:0005488	_	_	_	_	_	_	K10733	GINS2, PSF2
comp12088_c0	14267.01	12294.66	1640.54	1412.86	0.935962870673329	1	-0.0526205541331558	down	0.0526205541331558	up	9.30336430168505	no	OK	487	_	gi|307195690|gb|EFN77532.1|	60S ribosomal protein L34 [Harpegnathos saltator]	79%	GO:0005622	7425.XP_001601949	similar to ribosomal protein L34	77.27%	COG2174	KOG1790	_	K02915	RP-L34e, RPL34
comp12090_c0	49	57	2.97	3.45	0.618241770767185	1	0.378376682796691	up	-0.378376682796691	down	1.34464128585622	no	OK	822	_	_	_	_	_	_	_	_	_	_	_	None	_
comp12091_c0	50	65	5.93	7.74	0.457092869286052	1	0.538130518930974	up	-0.538130518930974	down	1.46610113470678	no	OK	436	_	_	_	_	_	_	_	_	_	_	_	None	_
comp120920_c0	3	8	0.44	1.18	0.33368077865829	1	1.4972788269199	up	-1.4972788269199	down	-1.91810873308606	no	OK	360	_	_	_	_	_	_	_	_	_	_	_	None	_
comp12092_c0	254	230.82	13.24	12.01	0.978597706626045	1	0.0250272871013864	up	-0.0250272871013864	down	3.53027738569117	no	OK	246	139-876(-)	gi|328788635|ref|XP_393347.3|	PREDICTED: ribosomal RNA small subunit methyltransferase NEP1-like [Apis mellifera]	81%	GO:0008168;GO:0032259	7460.XP_393347	similar to CG3527-PA	81.25%	COG1756	KOG3073	_	K14568	EMG1, NEP1
comp12093_c0	94957.6	84321.68	1570.68	1387.25	0.988550757708504	1	-0.00939171453349971	down	0.00939171453349971	up	12.0593534027573	no	OK	876	291-2918(-)	gi|309099430|gb|ADO51769.1|	elongation factor 2 [Litopenaeus vannamei]	100%	GO:0005840;GO:0006184;GO:0006448;GO:0003746;GO:0005525;GO:0003924	7460.XP_392691	similar to Elongation factor 2 (EF-2)	90.38%	COG0480	KOG0469	_	K03234	EEF2
comp12094_c0	80	74	4.94	4.56	0.9784765139443	1	0.0493538762186002	up	-0.0493538762186002	down	1.8757772644441	no	OK	161	190-672(-)	_	_	_	_	_	_	_	_	_	_	None	_
comp12095_c0	85	81	3.21	3.05	0.899975516592538	1	0.0921704766153092	up	-0.0921704766153092	down	1.98511582065336	no	OK	1297	_	_	_	_	_	_	_	_	_	_	_	None	_
comp12097_c0	38.79	37.88	3.65	3.57	0.918601812467235	1	0.123711645609409	up	-0.123711645609409	down	0.877321447503103	no	OK	541	_	_	_	_	_	_	_	_	_	_	_	None	_
comp12098_c0	49	47	2.58	2.55	0.900079103195543	1	0.10134052278134	up	-0.10134052278134	down	1.19508930464024	no	OK	238	187-903(+)	gi|332019515|gb|EGI59994.1|	E3 ubiquitin-protein ligase KCMF1 [Acromyrmex echinatior]	82%	GO:0005622;GO:0008270;GO:0016874	8090.ENSORLP00000002292	potassium channel modulatory factor 1	81.11%	_	KOG1280	_	None	_
comp1209_c0	1	6	0.13	0.76	noTest	noTest	noTest	noTest	noTest	noTest	noTest	no	NOTEST	411	_	gi|328698273|ref|XP_001944968.2|	PREDICTED: hypothetical protein LOC100162857 [Acyrthosiphon pisum]	53%	GO:0003824	_	_	_	_	_	_	K13755	PDE1
comp12100_c0	120	232	5.9	11.39	0.103805329077053	0.705279064597111	1.11137512856923	up	-1.11137512856923	down	3.09567948713299	no	OK	286	29-886(+)	gi|170027708|ref|XP_001841739.1|	transcriptional regulator protein HCNGP [Culex quinquefasciatus]	61%	_	_	_	_	_	_	_	None	_
comp12101_c0	18	9	1.94	0.97	0.454081824666901	1	-0.821678791625109	down	0.821678791625109	up	-0.650269097358678	no	OK	477	_	_	_	_	_	_	_	_	_	_	_	None	_
comp12102_c0	585.9	660.4	44.63	50.34	0.615600533512061	1	0.333419962549912	up	-0.333419962549912	down	4.90004532640146	no	OK	121	106-468(+)	gi|156544546|ref|XP_001607849.1|	PREDICTED: probable small nuclear ribonucleoprotein Sm D2-like [Nasonia vitripennis]	84%	GO:0030532;GO:0008380;GO:0003676	7425.XP_001607849	similar to GA11659-PA	83.93%	COG1958	KOG3459	_	K11096	SNRPD2, SMD2
comp12103_c0	77.53	79	5.2	5.3	0.812517402549317	1	0.179795175268951	up	-0.179795175268951	down	1.90687151707654	no	OK	745	_	_	_	_	_	_	_	_	_	_	_	None	_
comp12105_c0	106	84.99	4.63	3.7	0.842193901441932	1	-0.156130032334607	down	0.156130032334607	up	2.1812297147058	no	OK	1126	_	_	_	_	_	_	_	_	_	_	_	None	_
comp121068_c0	10	4	1.11	0.45	0.390133159226838	1	-1.1148397346103	down	1.1148397346103	up	-1.59729954217366	no	OK	464	_	_	_	_	_	_	_	_	_	_	_	None	_
comp12106_c0	9	0	0.99	0	noTest	noTest	noTest	noTest	noTest	noTest	noTest	no	NOTEST	467	_	_	_	_	_	_	_	_	_	_	_	None	_
comp12107_c0	265	288	11.77	12.76	0.678473838875263	1	0.281810148985033	up	-0.281810148985033	down	3.72652862015518	no	OK	246	370-1107(-)	gi|158298472|ref|XP_318643.3|	AGAP009613-PA [Anopheles gambiae str. PEST]	83%	GO:0005840;GO:0042254;GO:0006412;GO:0003735	7165.AGAP009613-PA	AGAP009613-PA	83.25%	COG0049	KOG3291	_	None	_
comp12108_c0	126	64.48	11.21	5.75	0.253750077011437	0.977637259352849	-0.813001370445383	down	0.813001370445383	up	2.15766776866163	no	OK	190	1-570(-)	_	_	_	_	_	_	_	_	_	_	None	_
comp12109_c0	29	22	2.72	2.07	0.822769775255029	1	-0.234243314190673	down	0.234243314190673	up	0.275455363685952	no	OK	542	_	_	_	_	_	_	_	_	_	_	_	None	_
comp12110_c0	285	494	10.64	18.38	0.153830451045579	0.830632843544045	0.954890966856369	up	-0.954890966856369	down	4.23869334896426	no	OK	248	115-858(+)	gi|291231573|ref|XP_002735738.1|	PREDICTED: Small nuclear ribonucleoprotein polypeptide A-like [Saccoglossus kowalevskii]	79%	_	7739.JGI115963	annotation not available	78.95%	COG4886	KOG1644	_	K11092	SNRPA1
comp12113_c0	55	215	3.21	12.52	0.00299929877348859	0.063817678748678	2.12349555673493	up	-2.12349555673493	down	2.73287925081804	no	OK	852	_	_	_	_	_	_	_	_	_	_	_	None	_
comp12114_c0	51	59.98	2.65	3.11	0.606931062089729	1	0.394667570720037	up	-0.394667570720037	down	1.41158478979107	no	OK	951	_	_	_	_	_	_	_	_	_	_	_	None	_
comp12116_c0	795	704	19.72	17.38	0.98597008120185	1	-0.0133862427342171	down	0.0133862427342171	up	5.15717586465045	no	OK	247	103-843(+)	gi|1280392|gb|AAB41818.1|	autoantigen [Rhipicephalus appendiculatus]	79%	GO:0008537	7425.XP_001604188	similar to proteasome activator subunit	79.58%	_	KOG4470	NOG293130	K06698	PSME3
comp12117_c0	268	251	5.29	4.93	0.926667457112291	1	0.0673782358858653	up	-0.0673782358858653	down	3.62917418351064	no	OK	772	133-2448(-)	gi|291230278|ref|XP_002735095.1|	PREDICTED: component of oligomeric golgi complex 4-like [Saccoglossus kowalevskii]	69%	_	_	_	_	_	_	_	None	_
comp12118_c0	292.25	142	14.96	7.25	0.195680830396985	0.894577337313787	-0.876997063263615	down	0.876997063263615	up	3.34669009837987	no	OK	966	_	_	_	_	_	_	_	_	_	_	_	None	_
comp1211_c0	13	7	0.38	0.2	0.514813299540291	1	-0.712269201458415	down	0.712269201458415	up	-1.08019326396902	no	OK	257	918-1688(-)	gi|478261404|gb|ENN80781.1|	hypothetical protein YQE_02790, partial [Dendroctonus ponderosae]	80%	GO:0005488	_	_	_	_	_	_	None	_
comp12120_c0	54	61	3.29	3.71	0.669884710697787	1	0.336372342831052	up	-0.336372342831052	down	1.46131812342585	no	OK	817	_	_	_	_	_	_	_	_	_	_	_	None	_
comp12122_c0	48	35	5.89	4.32	0.735005829698609	1	-0.291910060523273	down	0.291910060523273	up	0.976219929164551	no	OK	422	_	_	_	_	_	_	_	_	_	_	_	None	_
comp12123_c0	349	439.89	8.86	11.12	0.459035462896813	1	0.495947749720363	up	-0.495947749720363	down	4.24515093176938	no	OK	181	298-840(-)	gi|321452624|gb|EFX63968.1|	hypothetical protein DAPPUDRAFT_305822 [Daphnia pulex]	84%	GO:0008138;GO:0006470	7425.XP_001603053	similar to protein tyrosine phosphatase prl	85.29%	COG2453	KOG2836	_	K01104	E3.1.3.48
comp121240_c0	16	25	1.36	2.14	0.37240770228347	1	0.795786863885584	up	-0.795786863885584	down	-0.0196942596100981	no	OK	593	_	gi|358442122|gb|AEU11366.1|	Broad-complex protein isoform 4 [Penaeus monodon]	69%	GO:0045665;GO:0005634;GO:0044323;GO:0048387	_	_	_	_	_	_	None	_
comp12124_c0	9936.15	10964.21	424.74	467.4	0.64228544524739	1	0.304018593136124	up	-0.304018593136124	down	8.96748779542995	no	OK	1150	_	gi|256539088|gb|ACU82846.1|	acyl-CoA-binding protein [Fenneropenaeus chinensis]	99%	GO:0000062	7425.XP_001605849	similar to ENSANGP00000031876	79.78%	COG4281	KOG0817	_	K08762	DBI, ACBP
comp12125_c0	887.02	598	19.82	13.29	0.53927254613453	1	-0.406660063872145	down	0.406660063872145	up	5.1328732589432	no	OK	2170	_	_	_	_	_	_	_	_	_	_	_	None	_
comp12126_c0	87859.18	61609.18	2539.11	1773.13	0.592570068896971	1	-0.350059046997763	down	0.350059046997763	up	11.7875048574331	no	OK	439	239-1555(-)	gi|498935303|ref|XP_004540898.1|	PREDICTED: legumain-like [Maylandia zebra]	65%	_	45351.JGI233595	hypothetical protein	78.35%	COG5206	KOG1348	_	K01369	LGMN
comp12127_c0	31	32	3.26	3.38	0.806915187813091	1	0.206157222596662	up	-0.206157222596662	down	0.589467645994214	no	OK	487	_	_	_	_	_	_	_	_	_	_	_	None	_
comp121286_c0	2	2	0.3	0.3	noTest	noTest	noTest	noTest	noTest	noTest	noTest	no	NOTEST	72	135-353(+)	_	_	_	_	_	_	_	_	_	_	None	_
comp12128_c0	137	163	10.34	12.31	0.548827897081172	1	0.411994287255114	up	-0.411994287255114	down	2.84740462643964	no	OK	666	_	_	_	_	_	_	_	_	_	_	_	None	_
comp12131_c0	215	0	7.28	0	2.70534380875278e-12	4.70876057523457e-10	-9.67124139392894	down	9.67124139392894	up	2.28443987241091	yes	OK	424	3-1274(+)	gi|471893198|emb|CCO31789.1|	DNA-directed RNA polymerase I subunit A1 [Rhizoctonia solani AG-1 IB]	43%	_	_	_	_	_	_	_	None	_
comp12132_c0	280.97	254	9.12	8.21	0.98706653862238	1	0.0162319235156711	up	-0.0162319235156711	down	3.67159594561073	no	OK	462	119-1507(+)	gi|321467557|gb|EFX78547.1|	hypothetical protein DAPPUDRAFT_197940 [Daphnia pulex]	85%	GO:0005524;GO:0004672;GO:0006468	7237.FBpp0282196	GA20523	90.65%	COG0515	KOG0582	_	K08282	E2.7.11.1
comp12133_c0	21295.06	18801.15	2404.76	2132.6	0.97845972177473	1	-0.0177163874056677	down	0.0177163874056677	up	9.89843592148847	no	OK	456	_	gi|350418273|ref|XP_003491807.1|	PREDICTED: 60S ribosomal protein L31-like [Bombus impatiens]	83%	GO:0005840;GO:0042254;GO:0006412;GO:0003735	7460.XP_397314	ribosomal protein L31	86.24%	COG2097	KOG0893	_	K02910	RP-L31e, RPL31
comp12134_c0	0	95	0	4.68	1.73649662089783e-09	1.93925518588128e-07	8.65670153200592	up	-8.65670153200592	down	1.24726560106468	yes	OK	1000	_	_	_	_	_	_	_	_	_	_	_	None	_
comp12135_c0	1614	1766.81	29.44	31.94	0.656363779587629	1	0.292606861186701	up	-0.292606861186701	down	6.3391494641091	no	OK	739	326-2542(-)	gi|156537409|ref|XP_001606827.1|	PREDICTED: glycyl-tRNA synthetase-like [Nasonia vitripennis]	78%	GO:0004820;GO:0005524;GO:0009345;GO:0006426;GO:0006544;GO:0006566;GO:0006563	7425.XP_001606827	similar to glycyl-tRNA synthetase	78.56%	COG0423	KOG2298	_	K01880	GARS, glyS1
comp12137_c0	15284.71	22311.98	1006.81	1469.14	0.281233810609108	1	0.707682348421191	up	-0.707682348421191	down	9.82566960080156	no	OK	758	_	gi|283854615|gb|ADB44903.1|	peritrophin [Macrobrachium nipponense]	58%	_	_	_	_	_	_	_	None	_
comp12138_c0	631.9	485.99	28.12	21.57	0.743530734137169	1	-0.216881750804487	down	0.216881750804487	up	4.72851349251705	no	OK	108	782-1105(-)	gi|89258153|gb|ABD65299.1|	ENSANGP00000021035-like [Litopenaeus vannamei]	74%	_	_	_	_	_	_	_	None	_
comp12139_c0	94	67	4.95	3.53	0.657388523014672	1	-0.325485035667289	down	0.325485035667289	up	1.93060529887728	no	OK	939	_	_	_	_	_	_	_	_	_	_	_	None	_
comp1213_c0	0	2	0	0.28	noTest	noTest	noTest	noTest	noTest	noTest	noTest	no	NOTEST	376	_	_	_	_	_	_	_	_	_	_	_	None	_
comp12140_c0	14939.75	11134.23	1430.03	1068.62	0.688590315312825	1	-0.262214355593188	down	0.262214355593188	up	9.27077748188513	no	OK	111	97-429(-)	gi|264667055|gb|ACY71124.1|	60S acidic ribosomal protein P2-like protein [Scylla paramamosain]	79%	GO:0006412;GO:0005622	9913.ENSBTAP00000002326	60S acidic ribosomal protein P2 ; Plays an important role in the elongation step of protein [...]	80.65%	COG2058	KOG3449	_	K02943	RP-LP2, RPLP2
comp12141_c0	796	737	5.15	4.74	0.940669916172751	1	0.0508683329323146	up	-0.0508683329323146	down	5.19131266708269	no	OK	2047	116-6256(+)	gi|410955468|ref|XP_003984375.1|	PREDICTED: HEAT repeat-containing protein 5B isoform 2 [Felis catus]	69%	_	9258.ENSOANP00000012851	HEAT repeat containing 5B	77.53%	_	KOG1822	_	None	_
comp12142_c0	130.67	284.73	2.92	6.32	0.0617170346370516	0.539779587681229	1.28167316870999	up	-1.28167316870999	down	3.34086931482417	no	OK	2173	_	_	_	_	_	_	_	_	_	_	_	None	_
comp12142_c1	21555.39	18031.01	1961.05	1644	0.883843423517327	1	-0.0955532190531233	down	0.0955532190531233	up	9.8777897251576	no	OK	85	189-443(+)	gi|2500500|sp|P55833.2|RS27_HOMAM	RecName: Full=40S ribosomal protein S27 40S ribosomal protein S27E [Homarus americanus]	100%	GO:0005634;GO:0003677;GO:0006415;GO:0000184;GO:0006414;GO:0000236;GO:0006614;GO:0006413;GO:0042254;GO:0005515;GO:0008283;GO:0019083;GO:0008270;GO:0022627;GO:0003735	69293.ENSGACP00000004388	ribosomal protein S27	94.05%	COG2051	KOG1779	_	K02978	RP-S27e, RPS27
comp12144_c0	42	45	1.57	1.68	0.750881418169512	1	0.260029416645413	up	-0.260029416645413	down	1.0566706291099	no	OK	1311	_	_	_	_	_	_	_	_	_	_	_	None	_
comp12145_c0	1184.69	922.89	29.29	22.71	0.764092934665209	1	-0.198448382805836	down	0.198448382805836	up	5.64392682514823	no	OK	1964	_	_	_	_	_	_	_	_	_	_	_	None	_
comp121482_c0	17	8	1.23	0.58	0.426125121088391	1	-0.905767623250639	down	0.905767623250639	up	-0.762073962785049	no	OK	694	_	_	_	_	_	_	_	_	_	_	_	None	_
comp12148_c0	1289	841	52.51	34.16	0.49156569979522	1	-0.453976551924286	down	0.453976551924286	up	5.65194423954316	no	OK	1205	_	_	_	_	_	_	_	_	_	_	_	None	_
comp121499_c0	10	3	1.5	0.45	0.189983809938349	0.883550543444895	-1.50333287652362	down	1.50333287652362	up	-1.70717495337973	no	OK	352	_	_	_	_	_	_	_	_	_	_	_	None	_
comp12150_c0	155.58	55	9.81	3.47	0.0564016153853708	0.513938608603827	-1.33831669906569	down	1.33831669906569	up	2.29725607926959	no	OK	790	_	_	_	_	_	_	_	_	_	_	_	None	_
comp12151_c0	62	53	6.23	5.35	0.943486590313564	1	-0.0640083962276405	down	0.0640083962276405	up	1.45171842360008	no	OK	508	_	_	_	_	_	_	_	_	_	_	_	None	_
comp12155_c0	597	480	4.55	3.64	0.822244529286645	1	-0.152636598320391	down	0.152636598320391	up	4.67637090454197	no	OK	2098	1-6294(-)	gi|513196854|ref|XP_004943362.1|	PREDICTED: nucleoprotein TPR isoform X7 [Gallus gallus]	51%	_	_	_	_	_	_	_	K09291	TPR
comp12156_c0	137	171	6.57	8.19	0.478454210552841	1	0.481021072262707	up	-0.481021072262707	down	2.88718478015831	no	OK	233	91-789(+)	gi|506968289|gb|AGM32488.1|	N-alpha-acetyltransferase 40 [Coptotermes formosanus]	69%	GO:0016740	9031.ENSGALP00000021929	PREDICTED: Gallus gallus hypothetical LOC430563 (LOC430563), mRNA	76.65%	_	KOG2488	_	None	_
comp12157_c0	48	62	5.13	6.65	0.460754941137443	1	0.528789484803028	up	-0.528789484803028	down	1.40166978756924	no	OK	480	_	gi|24580684|ref|NP_608540.1|	CG2839 [Drosophila melanogaster]	54%	_	_	_	_	_	_	_	None	_
comp121583_c0	2	2	0.23	0.23	noTest	noTest	noTest	noTest	noTest	noTest	noTest	no	NOTEST	456	_	_	_	_	_	_	_	_	_	_	_	None	_
comp12158_c0	540.42	1504.01	5.38	14.81	0.0149408967221863	0.212874723209911	1.63928312000274	up	-1.63928312000274	down	5.64675584489529	no	OK	476	3-1430(+)	gi|322785362|gb|EFZ12036.1|	hypothetical protein SINV_13826 [Solenopsis invicta]	63%	_	_	_	_	_	_	_	None	_
comp1215_c0	3	2	0.44	0.3	noTest	noTest	noTest	noTest	noTest	noTest	noTest	no	NOTEST	357	_	_	_	_	_	_	_	_	_	_	_	None	_
comp12162_c0	0	4	0	0.5	noTest	noTest	noTest	noTest	noTest	noTest	noTest	no	NOTEST	405	_	_	_	_	_	_	_	_	_	_	_	None	_
comp12163_c0	119539.35	132426.01	8432.64	9342.58	0.635815866761569	1	0.309693130864991	up	-0.309693130864991	down	12.5593017950843	no	OK	131	242-634(-)	gi|256539086|gb|ACU82845.1|	fatty acids binding protein [Fenneropenaeus chinensis]	97%	GO:0008289;GO:0006810;GO:0019082;GO:0005215	_	_	_	_	_	_	None	_
comp12164_c0	1061	1072.07	15.85	15.93	0.789226553772108	1	0.176827560399008	up	-0.176827560399008	down	5.67134583445228	no	OK	472	1813-3228(-)	gi|358442118|gb|AEU11364.1|	Broad-complex protein isoform 6 variant 1 [Penaeus monodon]	87%	GO:0005634;GO:0008270;GO:0003676	_	_	_	_	_	_	None	_
comp121658_c0	0	0	0	0	noTest	noTest	noTest	noTest	noTest	noTest	noTest	no	NOTEST	754	_	_	_	_	_	_	_	_	_	_	_	None	_
comp12165_c0	704	726	17.03	17.49	0.757089313742435	1	0.206310748863055	up	-0.206310748863055	down	5.09527042145266	no	OK	377	80-1210(+)	gi|260826410|ref|XP_002608158.1|	hypothetical protein BRAFLDRAFT_125875 [Branchiostoma floridae]	91%	GO:0005856;GO:0005524;GO:0005737	7739.JGI125875	hypothetical protein	91.78%	COG5277	KOG0676	_	None	_
comp12166_c0	123	135	6.01	6.58	0.668521943077008	1	0.295715999944434	up	-0.295715999944434	down	2.62669743860398	no	OK	238	260-973(-)	gi|391344102|ref|XP_003746342.1|	PREDICTED: probable peptidyl-tRNA hydrolase 2-like [Metaseiulus occidentalis]	61%	GO:0016787	69293.ENSGACP00000015032	peptidyl-tRNA hydrolase 2	76.52%	COG1990	KOG3282	_	K04794	PTH2
comp12167_c0	56	57.04	4.31	4.4	0.828783391772476	1	0.186698407660226	up	-0.186698407660226	down	1.43241131955912	no	OK	653	_	_	_	_	_	_	_	_	_	_	_	None	_
comp12169_c0	676.98	715	23.39	24.61	0.717455007785132	1	0.240689679687202	up	-0.240689679687202	down	5.05736165671759	no	OK	226	142-819(+)	gi|307177259|gb|EFN66437.1|	Acyl-protein thioesterase 2 [Camponotus floridanus]	81%	GO:0080030;GO:0080032;GO:0004091;GO:0042572;GO:0080031;GO:0050253	7425.XP_001599074	similar to CG18815-PA	81.32%	COG0400	KOG2112	_	K06130	LYPLA2
comp12170_c0	4097	1885.94	222.63	102.04	0.147365921245231	0.813253510194901	-0.95716196090519	down	0.95716196090519	up	7.12883383344462	no	OK	123	1-369(+)	gi|350415698|ref|XP_003490721.1|	PREDICTED: cAMP-responsive element-binding protein-like 2-like [Bombus impatiens]	85%	GO:0005667;GO:0006355;GO:0043565;GO:0045449;GO:0003700	7460.XP_001121986	similar to CG18619-PA, isoform A	83.17%	_	_	NOG85470	None	_
comp12171_c0	31.01	28.3	3.03	2.77	1	1	0.0150200805160693	up	-0.0150200805160693	down	0.490721759936454	no	OK	522	_	_	_	_	_	_	_	_	_	_	_	None	_
comp12172_c0	22814.73	18570.96	1865.83	1520.66	0.836512452638081	1	-0.134940791602153	down	0.134940791602153	up	9.94084248302131	no	OK	116	233-580(+)	gi|110671462|gb|ABG81982.1|	putative ribosomal protein S25 [Diaphorina citri]	85%	GO:0005840	45351.JGI190935	hypothetical protein	90.79%	COG4901	KOG1767	_	K02975	RP-S25e, RPS25
comp12173_c0	40839.44	35814.29	3715.45	3265.42	0.966554356601689	1	-0.0274349790437693	down	0.0274349790437693	up	10.8330474290133	no	OK	558	_	gi|238683667|gb|ACR54112.1|	ribosomal protein P1 [Palaemonetes varians]	90%	GO:0042254;GO:0005811;GO:0022625;GO:0006414;GO:0003735	7176.CPIJ010918-PA	acidic ribosomal protein P1	85.85%	COG2058	KOG1762	_	K02942	RP-LP1, RPLP1
comp12175_c0	302	258	4.39	3.73	0.925769462878025	1	-0.0651305156636008	down	0.0651305156636008	up	3.73528148494607	no	OK	765	1026-3320(-)	gi|383854000|ref|XP_003702510.1|	PREDICTED: uncharacterized protein LOC100877954 [Megachile rotundata]	79%	_	7460.XP_396110	similar to Protein phosphatase 2C CG2984-PA	78.78%	COG0631	KOG0698	_	K10147	PPM1D, WIP1
comp12176_c0	919.02	328	28.1	9.99	0.0486590223351161	0.475755218377755	-1.32375716488722	down	1.32375716488722	up	4.85824998947661	no	OK	471	75-1487(-)	gi|488558752|ref|XP_004469668.1|	PREDICTED: glycosyltransferase 1 domain-containing protein 1-like, partial [Dasypus novemcinctus]	65%	_	_	_	_	_	_	_	None	_
comp12177_c0	41728.47	44180.82	1790.16	1890.22	0.708567596518122	1	0.244397598632163	up	-0.244397598632163	down	11.0051348584525	no	OK	216	237-884(-)	_	_	_	_	_	_	_	_	_	_	None	_
comp12178_c0	3520	1945.97	75.97	41.79	0.292334971601016	1	-0.693008266545602	down	0.693008266545602	up	7.0051577850431	no	OK	315	208-1152(+)	gi|321458099|gb|EFX69173.1|	hypothetical protein DAPPUDRAFT_301034 [Daphnia pulex]	71%	GO:0008152	_	_	_	_	_	_	K00044	E1.1.1.62, HSD17B
comp1217_c0	12	17	0.27	0.38	0.479616292521777	1	0.652979991213264	up	-0.652979991213264	down	-0.523303047446838	no	OK	713	2-2143(+)	gi|270004994|gb|EFA01442.1|	hypothetical protein TcasGA2_TC030718 [Tribolium castaneum]	68%	_	_	_	_	_	_	_	None	_
comp12181_c0	1104	445	16.19	6.52	0.0854170351006171	0.643124364046735	-1.1484543409258	down	1.1484543409258	up	5.1749882822547	no	OK	782	794-3139(-)	gi|241171515|ref|XP_002410656.1|	pkd2, putative [Ixodes pkd2, putative [Ixodes scapularis]	80%	GO:0016020;GO:0005509	6945.ISCW002157-PA	pkd2, putative	81.01%	_	KOG3599	_	K04986	PKD2
comp12182_c0	4	0	0.33	0	noTest	noTest	noTest	noTest	noTest	noTest	noTest	no	NOTEST	609	_	_	_	_	_	_	_	_	_	_	_	None	_
comp12183_c0	10548.96	12070.41	249.56	284.22	0.586253925748051	1	0.356300252886545	up	-0.356300252886545	down	9.08297563710787	no	OK	328	3-986(+)	gi|332183191|gb|AEE25938.1|	sodium potassium-transporting ATPase subunit beta [Litopenaeus vannamei]	99%	GO:0005890;GO:0006813;GO:0006814	_	_	_	_	_	_	K01540	ATP1B
comp12185_c0	8874.23	8540.98	458.11	440.1	0.870420160043866	1	0.106806100229223	up	-0.106806100229223	down	8.69879787333904	no	OK	202	2-607(+)	gi|459353537|gb|AGG55290.1|	ribosomal protein L18 [Litopenaeus vannamei]	100%	GO:0005840;GO:0042254;GO:0006412;GO:0003735	7460.XP_392565	ribosomal protein L18	84.57%	COG1727	KOG1714	_	K02883	RP-L18e, RPL18
comp12186_c0	139	232	7.07	11.71	0.185964576995145	0.883550543444895	0.899757644063901	up	-0.899757644063901	down	3.16648540003046	no	OK	185	67-621(+)	gi|226372912|gb|ACO52081.1|	Exosome complex exonuclease RRP43 [Rana catesbeiana]	71%	GO:0044424	_	_	_	_	_	_	K01149	E3.1.13.-
comp12187_c0	1200.13	983	54.94	44.89	0.849658592560254	1	-0.125753451780035	down	0.125753451780035	up	5.69636972790873	no	OK	274	81-902(+)	gi|321470713|gb|EFX81688.1|	hypothetical protein DAPPUDRAFT_303318 [Daphnia pulex]	85%	GO:0005634;GO:0051603;GO:0004298;GO:0005737;GO:0005839	7244.FBpp0236338	GJ21921; The proteasome is a multicatalytic proteinase complex which is characterized by its [...]	87.78%	COG0638	KOG0175	_	K02737	PSMB5
comp12188_c0	125.77	61	13.91	6.77	0.217986972611403	0.940591771194948	-0.882003403960958	down	0.882003403960958	up	2.13315993174088	no	OK	465	_	_	_	_	_	_	_	_	_	_	_	None	_
comp12189_c0	11573.97	17252.98	445.66	662.23	0.261427395510768	0.991591425052311	0.737935239623342	up	-0.737935239623342	down	9.4432775544446	no	OK	216	420-1067(+)	gi|499005992|ref|XP_004535714.1|	PREDICTED: peptidyl-prolyl cis-trans isomerase 5-like [Ceratitis capitata]	87%	GO:0006457;GO:0003755;GO:0000413;GO:0005737	6239.F31C3.1.1	cyn-5 encodes a cyclophilin that is functional in vitro and is predicted to be a secreted pr [...]	81.28%	COG0652	KOG0880	_	K03768	PPIB, ppiB
comp1218_c0	15	6	0.56	0.22	0.266750176205126	0.994389910586259	-1.12945820963069	down	1.12945820963069	up	-1.0153838751854	no	OK	440	2-1324(+)	_	_	_	_	_	_	_	_	_	_	None	_
comp121901_c0	8	5	0.48	0.3	0.670342248230723	1	-0.496395673520711	down	0.496395673520711	up	-1.69737107269107	no	OK	833	_	_	_	_	_	_	_	_	_	_	_	None	_
comp12191_c0	37	55	3.03	4.55	0.337541491882022	1	0.729813695439644	up	-0.729813695439644	down	1.14803504153994	no	OK	578	_	_	_	_	_	_	_	_	_	_	_	None	_
comp12195_c0	9335.64	8184.89	418.95	366.39	0.966240547624206	1	-0.0278326270857029	down	0.0278326270857029	up	8.70377982189828	no	OK	253	338-1096(-)	gi|217418241|gb|ACK44247.1|	vitelline membrane outer layer 1-like protein [Scylla paramamosain]	71%	_	_	_	_	_	_	_	None	_
comp12196_c0	61	66	5.01	5.43	0.723705619056779	1	0.274563777697963	up	-0.274563777697963	down	1.60312550653845	no	OK	614	_	_	_	_	_	_	_	_	_	_	_	None	_
comp12198_c0	1	2482.72	0.07	64.73	4.44529506787389e-22	3.57846252963848e-19	11.1019744815555	up	-11.1019744815555	down	5.9688040113355	yes	OK	584	1-1752(+)	gi|72139249|gb|AAZ66371.1|	peritrophin [Fenneropenaeus chinensis]	54%	_	_	_	_	_	_	_	None	_
comp12200_c0	5342	4880	438.38	400.98	0.96193614854113	1	0.0314883549271827	up	-0.0314883549271827	down	7.9280330666654	no	OK	116	2-349(+)	gi|261335990|emb|CBH09270.1|	Similar to CG4692 [Heliconius melpomene]	85%	_	7217.FBpp0114430	GF11238	84.11%	_	KOG4092	_	K02130	ATPeF0F, ATP5J2
comp12203_c0	1765.98	1489.12	24.37	20.43	0.898920478261634	1	-0.084139913355989	down	0.084139913355989	up	6.27386083775136	no	OK	1010	1-3030(+)	gi|24650984|ref|NP_651677.2|	regulatory particle non-ATPase 2, isoform A [Drosophila melanogaster]	76%	GO:0004175;GO:0019222;GO:0006508;GO:0006974;GO:0008540	7227.FBpp0084754	Rpn2; Acts as a regulatory subunit of the 26S proteasome which is involved in the ATP-depend [...]	78.30%	COG5116	KOG2062	_	K03032	PSMD1, RPN2
comp12204_c0	13089.04	29135.61	347.16	769.38	0.0475371995254608	0.468810476094852	1.31641925451995	up	-1.31641925451995	down	10.0085255256749	no	OK	452	301-1656(+)	gi|3915087|sp|Q25009.1|TBB1_HOMAM	RecName: Full=Tubulin beta-1 chain; AltName: Full=Beta-I tubulin beta-I tubulin [Homarus americanus]	99%	GO:0005874;GO:0006184;GO:0005200;GO:0005737;GO:0003924;GO:0051258;GO:0007017;GO:0005525	7070.XP_967267	similar to AGAP010510-PA; Tubulin is the major constituent of microtubules. It binds two mol [...]	96.24%	COG5023	KOG1375	_	K07375	TUBB
comp12206_c0	546	529.03	23.92	23.11	0.861118282601989	1	0.116301463759517	up	-0.116301463759517	down	4.6810876562588	no	OK	93	738-1016(-)	gi|321457362|gb|EFX68450.1|	hypothetical protein DAPPUDRAFT_330100 [Daphnia pulex]	76%	GO:0005737;GO:0042981	_	_	_	_	_	_	None	_
comp12207_c0	432	255	8.44	4.96	0.3742649696471	1	-0.598092322365801	down	0.598092322365801	up	4.01594949936515	no	OK	708	142-2265(+)	gi|478252711|gb|ENN73106.1|	hypothetical protein YQE_10247, partial [Dendroctonus ponderosae]	68%	GO:0071840	_	_	_	_	_	_	K14856	SDA1, SDAD1
comp12208_c0	234	342	2.26	3.28	0.290096133905755	1	0.708844767024083	up	-0.708844767024083	down	3.79667438949025	no	OK	755	1-2265(+)	gi|321470737|gb|EFX81712.1|	putative histone deacetylase silent information regulator protein Sir2 [Daphnia pulex]	78%	GO:0005737;GO:0035358;GO:0070403;GO:0060766;GO:0000012;GO:0045348;GO:0032088;GO:0034391;GO:0016605;GO:0001525;GO:0042802;GO:0045599;GO:0001678;GO:0071479;GO:0045944;GO:0005637;GO:2000481;GO:0032007;GO:0042393;GO:0006642;GO:0070857;GO:0000122;GO:0005730;GO:0005720;GO:0030308;GO:0043280;GO:0032071;GO:2000480;GO:2000655;GO:0016239;GO:2000774;GO:0001542;GO:0002821;GO:0043398;GO:0006343;GO:0006344;GO:…	7070.XP_967068	similar to CG5216-PA	83.84%	COG0846	KOG2684	_	K11411	SIRT1, SIR2L1
comp12209_c0	845	1546	18.57	34.16	0.119654729683324	0.750317876495237	1.03327528947276	up	-1.03327528947276	down	5.85900616156191	no	OK	480	241-1680(+)	gi|242020088|ref|XP_002430488.1|	Hrp65 protein, putative [Pediculus humanus corporis]	75%	GO:1901363;GO:0097159	7460.XP_001121935	similar to no on or off transient A CG4211-PB, isoform B	78.19%	_	KOG0115	_	K13219	SFPQ, PSF
comp12215_c0	1271.66	1384.82	99.73	108.7	0.665562070416661	1	0.284722397436706	up	-0.284722397436706	down	5.99126648723745	no	OK	642	_	gi|379056386|ref|NP_001243809.1|	selenoprotein W [Cricetulus griseus]	74%	GO:0005886;GO:0055114;GO:0005737;GO:0016491	28377.ENSACAP00000004759	selenoprotein W, 1	80.60%	_	_	NOG84296	None	_
comp12217_c0	217	279	10.95	14.06	0.437228335844079	1	0.52402428653551	up	-0.52402428653551	down	3.57602062281267	no	OK	979	_	_	_	_	_	_	_	_	_	_	_	None	_
comp12218_c0	63	30	7.78	3.72	0.231489708598492	0.955540450389344	-0.903130206899021	down	0.903130206899021	up	1.1268858152653	no	OK	420	_	gi|157125382|ref|XP_001654313.1|	actin [Aedes aegypti]	78%	GO:0005856;GO:0005524;GO:0005737	_	_	_	_	_	_	K05692	ACTB_G1
comp12220_c0	9314.96	6826.52	370.2	270.06	0.661864068476709	1	-0.286306318563663	down	0.286306318563663	up	8.57832316003156	no	OK	284	415-1266(-)	gi|375153528|gb|AFA36654.1|	elongation factor 1-delta protein [Eriocheir sinensis]	83%	_	7245.FBpp0263918	eukaryotic (eEF1delta)	89.89%	COG2092	_	_	K15410	EEF1D
comp122211_c0	18	19	1.35	1.43	0.847540441432281	1	0.236791628295187	up	-0.236791628295187	down	-0.178413101549182	no	OK	668	_	_	_	_	_	_	_	_	_	_	_	None	_
comp12221_c0	197	216	10.16	11.11	0.668504976579479	1	0.294467472052003	up	-0.294467472052003	down	3.30564205017672	no	OK	214	2-643(+)	gi|328703161|ref|XP_001949066.2|	PREDICTED: RWD domain-containing protein 4-like isoform 1 [Acyrthosiphon pisum]	72%	_	_	_	_	_	_	_	None	_
comp12222_c0	119	103	4.14	3.57	0.954414011711069	1	-0.0462242932114328	down	0.0462242932114328	up	2.40098687892396	no	OK	77	2-232(+)	_	_	_	_	_	_	_	_	_	_	None	_
comp12224_c0	72	105	6.29	9.18	0.319543720349282	1	0.704267330415085	up	-0.704267330415085	down	2.09296155801146	no	OK	580	_	_	_	_	_	_	_	_	_	_	_	None	_
comp12225_c0	101	90.09	5.09	4.53	1	1	-0.0043582538777906	down	0.0043582538777906	up	2.18507962570635	no	OK	980	_	_	_	_	_	_	_	_	_	_	_	None	_
comp12226_c0	1134	1079.99	29.74	28.19	0.890568446634226	1	0.0915787358240017	up	-0.0915787358240017	down	5.72274813055978	no	OK	401	2-1204(+)	gi|321464252|gb|EFX75261.1|	hypothetical protein DAPPUDRAFT_231247 [Daphnia pulex]	82%	GO:0000287;GO:0006099;GO:0004449;GO:0051287	7070.XP_974070	similar to isocitrate dehydrogenase	83.33%	COG0473	KOG0784	_	K00030	IDH3
comp122272_c0	19	9	1.06	0.5	0.394949372792455	1	-0.89858323999279	down	0.89858323999279	up	-0.599130109749784	no	OK	892	_	_	_	_	_	_	_	_	_	_	_	None	_
comp12227_c0	311	137	17.49	7.92	0.134014524723705	0.798138291511094	-1.0194913348597	down	1.0194913348597	up	3.38908756315498	no	OK	823	_	gi|321462367|gb|EFX73391.1|	hypothetical protein DAPPUDRAFT_227136 [Daphnia pulex]	49%	_	_	_	_	_	_	_	None	_
comp12228_c0	785.8	548	28.51	19.81	0.590043497016641	1	-0.358228103550564	down	0.358228103550564	up	4.97949065861485	no	OK	230	423-1112(-)	gi|405969510|gb|EKC34478.1|	Protein-tyrosine phosphatase-like member B [Crassostrea gigas]	70%	_	_	_	_	_	_	_	K10703	PHS1
comp12229_c0	8521.28	5605.7	399.69	262.33	0.499972663752499	1	-0.442046257136867	down	0.442046257136867	up	8.38169910247942	no	OK	139	635-1051(-)	gi|90820012|gb|ABD98763.1|	vacuolar ATPase G subunit-like protein [Graphocephala atropunctata]	91%	GO:0016820;GO:0016324;GO:0016471;GO:0015992	7460.XP_624346	vacuolar H[+] ATPase G-subunit	87.72%	_	KOG1772	_	K02152	ATPeVG, ATP6G1
comp12230_c0	4812.99	5100	391.6	415.45	0.707804502983045	1	0.245537161064213	up	-0.245537161064213	down	7.88973917896378	no	OK	100	209-508(+)	gi|238683649|gb|ACR54103.1|	ATP synthase subunit g [Palaemonetes varians]	92%	GO:0006119;GO:0015986;GO:0000276;GO:0005811;GO:0008553	6945.ISCW007401-PA	F1F0-type ATP synthase subunit G, putative	83.15%	_	KOG4103	_	K02140	ATPeFG, ATP5L
comp122328_c0	48	0	6.13	0	1.03207686051889e-06	6.73639356257598e-05	-7.51415419412522	down	7.51415419412522	up	0.138286010214256	yes	OK	407	_	_	_	_	_	_	_	_	_	_	_	None	_
comp12232_c0	164	105	11.45	7.33	0.488439214585213	1	-0.480399755809138	down	0.480399755809138	up	2.66684809473888	no	OK	717	_	_	_	_	_	_	_	_	_	_	_	None	_
comp12233_c0	781.6	826	12.8	13.45	0.714900946026262	1	0.240886996892247	up	-0.240886996892247	down	5.26548762846284	no	OK	2949	_	_	_	_	_	_	_	_	_	_	_	None	_
comp122345_c0	24	13	1.23	0.66	0.438357872335685	1	-0.71236494158524	down	0.71236494158524	up	-0.195495984127556	no	OK	968	_	_	_	_	_	_	_	_	_	_	_	None	_
comp12234_c0	429	314.03	6.06	4.41	0.66566444808027	1	-0.288028157301448	down	0.288028157301448	up	4.1371600430322	no	OK	965	174-3068(+)	gi|91080139|ref|XP_968438.1|	PREDICTED: similar to FIG4 homolog [Tribolium castaneum]	65%	_	_	_	_	_	_	_	None	_
comp12235_c0	808	843	16.71	17.35	0.735982256821493	1	0.223098519964889	up	-0.223098519964889	down	5.30307033112673	no	OK	382	1059-2204(-)	gi|91078908|ref|XP_967303.1|	PREDICTED: similar to AGAP006755-PA isoform 1 [Tribolium castaneum]	71%	GO:1901363;GO:0097159	7070.XP_967303	PREDICTED: similar to AGAP006755-PA isoform 1 [Tribolium castaneum].	90.95%	COG0724	KOG0113	_	K11093	SNRP70
comp12236_c0	1572	1206	17.49	13.34	0.738147798161393	1	-0.220342604735269	down	0.220342604735269	up	6.04148234491006	no	OK	1365	1-4095(+)	_	_	_	_	_	_	_	_	_	_	None	_
comp12238_c0	65	54	4.5	3.74	0.917301647632696	1	-0.105048908368784	down	0.105048908368784	up	1.5000528461543	no	OK	723	_	_	_	_	_	_	_	_	_	_	_	None	_
comp12239_c0	27	25	2.67	2.5	1	1	0.0504724781226263	up	-0.0504724781226263	down	0.309233222862428	no	OK	508	_	_	_	_	_	_	_	_	_	_	_	None	_
comp1223_c0	5	3	0.42	0.25	noTest	noTest	noTest	noTest	noTest	noTest	noTest	no	NOTEST	199	1-597(-)	gi|82216949|sp|Q90391.1|VM1AB_CROAT	RecName: Full=Snake venom metalloproteinase atrolysin-B; Short=SVMP; AltName: Full=Hemorrhagic toxin B; Short=HT-B; AltName: Full=Metalloendopeptidase B; Flags: Pr	59%	GO:0016787	_	_	_	_	_	_	K08614	ADAM28
comp12240_c0	7011.55	17569.05	267.18	667.33	0.0258649164015934	0.320944242054453	1.4870879562931	up	-1.4870879562931	down	9.23186884650153	no	OK	186	2-559(+)	gi|349501991|gb|AEP83534.1|	cyclophilin A [Litopenaeus vannamei]	100%	GO:0006457;GO:0003755;GO:0000413	7222.FBpp0151748	GH17842; PPIases accelerate the folding of proteins. It catalyzes the cis-trans isomerizatio [...]	91.30%	COG0652	KOG0865	NOG286972	K09565	PPIF
comp12242_c0	521	344	23.54	15.5	0.512015985830899	1	-0.436627665527511	down	0.436627665527511	up	4.35248875784689	no	OK	1090	_	gi|195028219|ref|XP_001986974.1|	GH21656 [Drosophila grimshawi]	79%	_	7222.FBpp0155562	GH21656	78.79%	_	KOG3402	_	K06170	PEN2
comp12245_c0	65	65	2.68	2.67	0.824692393129929	1	0.161368727293299	up	-0.161368727293299	down	1.6340688501584	no	OK	1190	_	_	_	_	_	_	_	_	_	_	_	None	_
comp12246_c0	199.75	201.98	7.87	7.93	0.79722074577797	1	0.176125160561927	up	-0.176125160561927	down	3.26352650664561	no	OK	373	2-1120(+)	gi|443713928|gb|ELU06541.1|	hypothetical protein CAPTEDRAFT_148283 [Capitella teleta]	55%	_	_	_	_	_	_	_	None	_
comp12247_c0	12247.64	7576.24	406.93	250.79	0.417965187425363	1	-0.531035391435819	down	0.531035391435819	up	8.86808653940175	no	OK	227	118-798(+)	gi|260829142|ref|XP_002609521.1|	hypothetical protein BRAFLDRAFT_230253 [Branchiostoma floridae]	80%	GO:0006119;GO:0033178;GO:0015991;GO:0046961	7739.JGI232084	hypothetical protein	79.91%	COG1390	KOG1664	_	K02150	ATPeVE, ATP6E
comp12248_c0	454	468	11.34	11.63	0.758267078080739	1	0.20569347572092	up	-0.20569347572092	down	4.46203513722841	no	OK	454	469-1830(-)	gi|383864661|ref|XP_003707796.1|	PREDICTED: prolactin regulatory element-binding protein-like [Megachile rotundata]	57%	_	_	_	_	_	_	_	K14003	PREB, SEC12
comp12249_c0	2060.99	1040.25	84.32	42.44	0.211912679270553	0.930891530034255	-0.824629740700624	down	0.824629740700624	up	6.1840828571503	no	OK	322	2-967(+)	gi|405962200|gb|EKC27901.1|	hypothetical protein CGI_10013241 [Crassostrea gigas]	55%	_	_	_	_	_	_	_	None	_
comp1224_c0	5	1	0.43	0.09	noTest	noTest	noTest	noTest	noTest	noTest	noTest	no	NOTEST	586	_	gi|399565626|dbj|BAM35674.1|	putative reverse transcriptase [Marsupenaeus japonicus]	69%	_	_	_	_	_	_	_	None	_
comp12251_c0	30	46	2.49	3.83	0.300098136879379	1	0.77340101386895	up	-0.77340101386895	down	0.872749815066111	no	OK	608	_	_	_	_	_	_	_	_	_	_	_	None	_
comp12252_c0	2304	1970	47.74	40.6	0.9230333020832	1	-0.0639488716802679	down	0.0639488716802679	up	6.66734925835414	no	OK	255	3-767(+)	gi|499028632|ref|XP_004565041.1|	PREDICTED: eukaryotic translation initiation factor 4H-like isoform X4 [Maylandia zebra]	58%	_	8364.ENSXETP00000039538	eukaryotic translation initiation factor 4H	81.71%	COG0724	KOG0118	_	None	_
comp12253_c0	28761.07	8429	1525.99	446.47	0.0162781139459708	0.227399249050004	-1.60866458198839	down	1.60866458198839	up	9.75003027877572	no	OK	255	40-804(+)	gi|193704753|ref|XP_001946740.1|	PREDICTED: zinc metalloproteinase nas-13-like [Acyrthosiphon pisum]	63%	GO:0008237	_	_	_	_	_	_	None	_
comp12254_c0	15826.41	11687.16	282.33	207.39	0.673816723085331	1	-0.275398233515383	down	0.275398233515383	up	9.34791439230986	no	OK	144	339-770(+)	gi|443734207|gb|ELU18279.1|	hypothetical protein CAPTEDRAFT_218989 [Capitella teleta]	63%	_	_	_	_	_	_	_	None	_
comp12256_c0	44	59	2.37	3.17	0.456778773556193	1	0.582327948451349	up	-0.582327948451349	down	1.3079212595986	no	OK	921	_	_	_	_	_	_	_	_	_	_	_	None	_
comp12257_c0	107	80	3.24	2.41	0.734661837577005	1	-0.256856291626621	down	0.256856291626621	up	2.14817177544551	no	OK	1611	_	_	_	_	_	_	_	_	_	_	_	None	_
comp12259_c0	150	146	5.77	5.34	0.873747661924586	1	0.122787424717654	up	-0.122787424717654	down	2.82044761928728	no	OK	92	1-276(+)	gi|345480448|ref|XP_003424149.1|	PREDICTED: hypothetical protein LOC100117836 isoform 2 [Nasonia vitripennis]	72%	GO:0006807;GO:0044237;GO:0006629	_	_	_	_	_	_	K13171	SRRM1, SRM160
comp12260_c0	137	190.58	10.14	14.12	0.345349562790396	1	0.640389184940387	up	-0.640389184940387	down	2.98210854824326	no	OK	147	171-611(+)	gi|114051370|ref|NP_001040371.1|	surfeit 5 [Bombyx mori]	89%	GO:0006357;GO:0016592;GO:0001104	7425.XP_001605267	similar to surfeit 5	86.57%	_	KOG3304	_	K15139	MED22
comp12261_c0	13600.03	21500	498.34	785.18	0.211095308737432	0.930891530034255	0.822706558323355	up	-0.822706558323355	down	9.72957356985943	no	OK	266	123-920(+)	gi|321462188|gb|EFX73213.1|	hypothetical protein DAPPUDRAFT_58148 [Daphnia pulex]	73%	GO:0008152;GO:0008168	_	_	_	_	_	_	None	_
comp12265_c0	189	215	15.07	17.16	0.616552128731315	1	0.347507807820369	up	-0.347507807820369	down	3.27525890220363	no	OK	632	_	_	_	_	_	_	_	_	_	_	_	None	_
comp122662_c0	31	55	1.13	2	0.190096919097707	0.883550543444895	0.983093715170369	up	-0.983093715170369	down	1.05597856323287	no	OK	419	2-1258(+)	gi|307183945|gb|EFN70533.1|	Solute carrier family 35 member E2 [Camponotus floridanus]	75%	GO:0016020	_	_	_	_	_	_	K15284	SLC35E2
comp12266_c0	475.97	388.15	7.89	6.4	0.842968125651262	1	-0.132839016666332	down	0.132839016666332	up	4.35901422953381	no	OK	702	177-2282(-)	gi|242020664|ref|XP_002430772.1|	tyrosine-protein phosphatase corkscrew, putative [Pediculus humanus corporis]	84%	GO:0035335;GO:0050254;GO:0004725;GO:0006570	6945.ISCW012894-PA	protein tyrosine phosphatase, putative	85.85%	COG5599	KOG0790	_	K07293	PTPN11
comp12267_c0	509	635	16.14	20.05	0.467546795496439	1	0.480867556380372	up	-0.480867556380372	down	4.78083333766714	no	OK	433	91-1389(+)	gi|321476598|gb|EFX87558.1|	hypothetical protein DAPPUDRAFT_306409 [Daphnia pulex]	97%	GO:0006886;GO:0030132;GO:0030131;GO:0016192	7237.FBpp0282068	GA20066	95.42%	_	KOG0938	_	K11826	AP2M1
comp122680_c0	11	16	0.74	1.08	0.454081824666901	1	0.689461275632761	up	-0.689461275632761	down	-0.626123009329788	no	OK	742	_	_	_	_	_	_	_	_	_	_	_	None	_
comp12268_c0	77.9	75	3.09	2.96	0.913523058671865	1	0.105062252135837	up	-0.105062252135837	down	1.86776491555931	no	OK	1238	_	_	_	_	_	_	_	_	_	_	_	None	_
comp12269_c0	189	206	11.07	12.06	0.679321620343076	1	0.285884588713582	up	-0.285884588713582	down	3.24110838789923	no	OK	138	435-848(-)	gi|270012169|gb|EFA08617.1|	hypothetical protein TcasGA2_TC006280 [Tribolium castaneum]	79%	_	7070.XP_970139	similar to CG17996-PA	78.35%	_	KOG4624	_	None	_
comp1226_c0	4	1	0.31	0.08	noTest	noTest	noTest	noTest	noTest	noTest	noTest	no	NOTEST	642	_	_	_	_	_	_	_	_	_	_	_	None	_
comp12272_c0	425.15	331	30.81	23.99	0.767262605637447	1	-0.198510688767196	down	0.198510688767196	up	4.16459771084903	no	OK	692	_	gi|296085019|emb|CBI28434.3|	unnamed protein product [Vitis vinifera]	52%	_	_	_	_	_	_	_	K13098	TLS, FUS
comp122733_c0	6	8	0.67	0.9	0.840165938536108	1	0.556840016738849	up	-0.556840016738849	down	-1.57824432757573	no	OK	123	1-369(-)	_	_	_	_	_	_	_	_	_	_	None	_
comp12273_c0	316.93	283	8.38	7.45	1	1	-0.00169065586462073	down	0.00169065586462073	up	3.83653445349895	no	OK	539	76-1692(+)	gi|405976581|gb|EKC41083.1|	Activating signal cointegrator 1 [Crassostrea gigas]	65%	_	_	_	_	_	_	_	None	_
comp12275_c0	1305.01	942.02	22.82	16.49	0.640331338956326	1	-0.308192605222236	down	0.308192605222236	up	5.73303707737586	no	OK	448	340-1683(+)	gi|388252859|gb|AFK24473.1|	protein phosphatase 2A regulatory subunit B [Scylla paramamosain]	99%	GO:0008601;GO:0007165;GO:0000159	7460.XP_394082	protein phosphatase PP2A 55 kDa regulatory subunit	95.37%	COG5170	KOG1354	_	K04354	PPP2R2
comp12276_c0	594	626.07	17.3	18.16	0.722652205662821	1	0.237591085103165	up	-0.237591085103165	down	4.86698536448878	no	OK	473	137-1555(-)	gi|309380138|gb|ADO65982.1|	cathepsin A [Eriocheir sinensis]	84%	GO:0006508;GO:0004185	_	_	_	_	_	_	K13289	CTSA
comp122772_c0	2	14	0.28	1.97	0.0222080971802885	0.283208209586254	2.81457153701867	up	-2.81457153701867	down	-1.36318025324939	no	OK	375	_	_	_	_	_	_	_	_	_	_	_	None	_
comp12278_c0	16519	14239.17	1028.5	885.89	0.936344929149644	1	-0.052288950440828	down	0.052288950440828	up	9.51497135122064	no	OK	198	3-596(+)	gi|328899769|gb|AEB54648.1|	ribosomal protein S19 [Procambarus clarkii]	93%	GO:0005840;GO:0042254;GO:0006412;GO:0003735	7425.XP_001602816	similar to ribosomal protein S19e	84.62%	COG2238	KOG3411	_	K02966	RP-S19e, RPS19
comp12281_c0	1780	1626	50.05	45.53	0.962755752604478	1	0.0314341266698783	up	-0.0314341266698783	down	6.34250104456695	no	OK	427	1-1281(+)	gi|321468559|gb|EFX79543.1|	hypothetical protein DAPPUDRAFT_304437 [Daphnia pulex]	80%	GO:0043231;GO:0006094;GO:0006096;GO:0009097;GO:0055114;GO:0009098;GO:0009099;GO:0045254;GO:0004739	7460.XP_623502	similar to lethal (1) G0334 CG7010-PD, isoform D	83.92%	COG1071	KOG0225	_	K00161	PDHA, pdhA
comp122842_c0	25	16	1.62	1.04	0.595081012454405	1	-0.475901104726036	down	0.475901104726036	up	-0.0436021465258748	no	OK	770	_	_	_	_	_	_	_	_	_	_	_	None	_
comp12286_c0	288	161	6.51	3.62	0.317376061351888	1	-0.676228342382863	down	0.676228342382863	up	3.40061592430954	no	OK	433	845-2143(-)	gi|156547010|ref|XP_001600611.1|	PREDICTED: hypothetical protein LOC100116049 [Nasonia vitripennis]	84%	_	7425.XP_001600611	similar to ENSANGP00000011450	84.36%	_	_	NOG39246	None	_
comp12287_c0	330.93	419	20.63	26.1	0.453717828073706	1	0.501769742051836	up	-0.501769742051836	down	4.17215556304073	no	OK	148	3-446(+)	gi|194892940|ref|XP_001977771.1|	GG18057 [Drosophila erecta]	80%	GO:0042254;GO:0006412;GO:0005763;GO:0003735	7245.FBpp0262399	GE17389	81.61%	COG0199	KOG1741	_	None	_
comp12288_c0	149	150.52	11.3	11.42	0.797976785576577	1	0.18092367248333	up	-0.18092367248333	down	2.84134719792245	no	OK	220	2-661(-)	gi|444727916|gb|ELW68390.1|	hypothetical protein TREES_T100008926 [Tupaia chinensis]	53%	_	_	_	_	_	_	_	None	_
comp12289_c0	54	45	4.61	3.84	0.935143723456061	1	-0.100536511327256	down	0.100536511327256	up	1.23476662969932	no	OK	116	61-408(-)	gi|262401225|gb|ACY66515.1|	hypothetical protein [Scylla paramamosain]	55%	_	_	_	_	_	_	_	None	_
comp12290_c0	95	69	4.1	2.97	0.68179250656303	1	-0.298420765045733	down	0.298420765045733	up	1.95788951002072	no	OK	1139	_	_	_	_	_	_	_	_	_	_	_	None	_
comp12291_c0	34953.63	42905.46	1179.39	1442.42	0.484572784652463	1	0.457673982951021	up	-0.457673982951021	down	10.8691182736077	no	OK	357	59-1129(+)	gi|169260101|gb|ACA51932.1|	arginine kinase [Metapenaeus ensis]	100%	GO:0006525;GO:0016310;GO:0005524;GO:0006560;GO:0004054	7425.XP_001607122	similar to arginine kinase-like protein	93.24%	COG3869	KOG3581	_	K00933	E2.7.3.2
comp12292_c0	52	39	6.18	4.66	0.755763340360201	1	-0.25165217334574	down	0.25165217334574	up	1.10977817492911	no	OK	68	107-310(+)	_	_	_	_	_	_	_	_	_	_	None	_
comp122940_c0	9	4	1.14	0.51	0.390133159226838	1	-0.966954128946872	down	0.966954128946872	up	-1.70227484650384	no	OK	409	_	_	_	_	_	_	_	_	_	_	_	None	_
comp12294_c0	2661.98	993	54.17	20.11	0.0582773563647728	0.517188114362614	-1.26045650148066	down	1.26045650148066	up	6.41072044359716	no	OK	705	128-2242(-)	gi|91090107|ref|XP_970931.1|	PREDICTED: similar to acylpeptide hydrolase [Tribolium castaneum]	55%	_	_	_	_	_	_	_	K01303	APEH
comp12295_c0	155	156	4.67	4.69	0.815414564942883	1	0.170991900069889	up	-0.170991900069889	down	2.89304742324553	no	OK	1616	_	_	_	_	_	_	_	_	_	_	_	None	_
comp12296_c0	22004.65	18423.1	949.98	793.22	0.88531428282356	1	-0.0943334706434986	down	0.0943334706434986	up	9.90818832196066	no	OK	201	1-603(+)	gi|72127766|ref|XP_798413.1|	PREDICTED: 60S ribosomal protein L19-like [Strongylocentrotus purpuratus]	88%	GO:0042254;GO:0051298;GO:0000022;GO:0006412;GO:0022625;GO:0003735	7668.XP_001177816	similar to putative ribosomal protein L19e	88.31%	COG2147	KOG1696	_	K02885	RP-L19e, RPL19
comp12297_c0	760.98	505.88	7.49	4.94	0.520319461127434	1	-0.426598124397116	down	0.426598124397116	up	4.90331721741815	no	OK	713	352-2490(+)	gi|332025665|gb|EGI65827.1|	Disks large-associated protein 4 [Acromyrmex echinatior]	61%	_	_	_	_	_	_	_	K15008	DLGAP1, GKAP
comp12298_c0	485	290	44.04	26.39	0.385486619202	1	-0.579554798174039	down	0.579554798174039	up	4.19026520044604	no	OK	559	_	_	_	_	_	_	_	_	_	_	_	None	_
comp122_c0	0	3	0	0.32	noTest	noTest	noTest	noTest	noTest	noTest	noTest	no	NOTEST	477	_	_	_	_	_	_	_	_	_	_	_	None	_
comp12300_c0	29	28	1.34	1.29	0.893953942069564	1	0.110395408000939	up	-0.110395408000939	down	0.442964393697747	no	OK	1067	_	gi|261331295|emb|CBH14285.1|	T. brucei spp.-specific protein [Trypanosoma brucei gambiense DAL972]	62%	GO:0005488	_	_	_	_	_	_	None	_
comp12301_c0	32	32	4.67	4.71	0.856587774246221	1	0.16073431351696	up	-0.16073431351696	down	0.611224998035013	no	OK	119	3-359(-)	_	_	_	_	_	_	_	_	_	_	None	_
comp12302_c0	1037	561.02	15.23	8.2	0.27413564229351	1	-0.724115030790047	down	0.724115030790047	up	5.23030383380423	no	OK	846	482-3019(-)	gi|478250055|gb|ENN70561.1|	hypothetical protein YQE_12736, partial [Dendroctonus ponderosae]	50%	_	_	_	_	_	_	_	None	_
comp123035_c0	11	4	0.83	0.3	0.305221314074146	1	-1.24896564201861	down	1.24896564201861	up	-1.49959375399161	no	OK	664	_	_	_	_	_	_	_	_	_	_	_	None	_
comp12303_c0	45	51	2.46	2.78	0.67781981902344	1	0.340781257177123	up	-0.340781257177123	down	1.20067073389596	no	OK	907	_	_	_	_	_	_	_	_	_	_	_	None	_
comp123050_c0	15	8	1.32	0.7	0.573301633927262	1	-0.728134154521398	down	0.728134154521398	up	-0.879441336125469	no	OK	577	_	_	_	_	_	_	_	_	_	_	_	None	_
comp12306_c0	19749.72	17174	1304.52	1133.98	0.951730397863612	1	-0.0396372966640515	down	0.0396372966640515	up	9.77892251852063	no	OK	211	124-756(-)	gi|328899820|gb|AEB54650.1|	ribosomal protein S7 [Procambarus clarkii]	97%	GO:0003723;GO:0042274;GO:0006414;GO:0005515;GO:0016787;GO:0005730;GO:0003735;GO:0005815;GO:0030686;GO:0006415;GO:0000184;GO:0006364;GO:0006413;GO:0006614;GO:0032040;GO:0019083;GO:0022627	8364.ENSXETP00000002601	40S ribosomal protein S7	84.74%	_	KOG3320	_	K02993	RP-S7e, RPS7
comp12307_c0	31834.14	29213.95	1432.65	1311.44	0.953584407068854	1	0.038079871647581	up	-0.038079871647581	down	10.50648587669	no	OK	276	140-967(+)	gi|405972789|gb|EKC37537.1|	60S ribosomal protein L7a [Crassostrea gigas]	82%	GO:0005840;GO:0042254	7159.AAEL005722-PA	60S ribosomal protein L7a	81.50%	COG1358	KOG3166	_	K02936	RP-L7Ae, RPL7A
comp12308_c0	545.05	8052.24	15.8	173.09	4.55415976139821e-08	3.96334984640601e-06	4.04635130825483	up	-4.04635130825483	down	7.75074088450463	yes	OK	670	143-2152(+)	gi|222543956|gb|ACM66845.1|	nuclear autoantigenic sperm protein [Penaeus monodon]	71%	_	_	_	_	_	_	_	K11291	NASP
comp12310_c0	47	41	1.93	1.68	1	1	-0.034849959094752	down	0.034849959094752	up	1.06639341638745	no	OK	1195	_	_	_	_	_	_	_	_	_	_	_	None	_
comp12311_c0	167	206	4.78	5.8	0.496939639053213	1	0.464157620002987	up	-0.464157620002987	down	3.16311882757705	no	OK	266	702-1502(+)	_	_	_	_	_	_	_	_	_	_	None	_
comp12312_c0	1828	489.56	111.92	29.95	0.0101479051748141	0.159526060193172	-1.73693742754335	down	1.73693742754335	up	5.74388091609709	no	OK	191	1-573(+)	gi|470127135|ref|XP_004299531.1|	PREDICTED: phosphoethanolamine N-methyltransferase 1-like [Fragaria vesca subsp. vesca]	59%	_	_	_	_	_	_	_	K05929	E2.1.1.103, NMT
comp123149_c0	7	7	0.89	0.9	1	1	0.156408758638654	up	-0.156408758638654	down	-1.58301235499706	no	OK	407	_	_	_	_	_	_	_	_	_	_	_	None	_
comp12314_c0	3067.78	3863.98	176.29	221.77	0.450969851867283	1	0.494749290849033	up	-0.494749290849033	down	7.38058407228278	no	OK	864	_	_	_	_	_	_	_	_	_	_	_	None	_
comp12315_c0	22521.39	20268.86	1704.59	1535.06	0.98788088779387	1	0.00999263008857791	up	-0.00999263008857791	down	9.99302783467084	no	OK	209	2-628(+)	gi|328899696|gb|AEB54645.1|	ribosomal protein L9 [Procambarus clarkii]	88%	GO:0042254;GO:0051298;GO:0000022;GO:0006412;GO:0022625;GO:0003735;GO:0019843	7165.AGAP009508-PA	AGAP009508-PA	82.01%	COG0097	KOG3255	_	K02940	RP-L9e, RPL9
comp12316_c0	3825.25	2557.3	323.36	216.51	0.523137716589146	1	-0.418985306495795	down	0.418985306495795	up	7.23597053125055	no	OK	598	_	gi|321465524|gb|EFX76525.1|	hypothetical protein DAPPUDRAFT_92990 [Daphnia pulex]	58%	_	_	_	_	_	_	_	None	_
comp12318_c0	21471.3	20484.05	1957.13	1871.26	0.885595309573042	1	0.0940956810956164	up	-0.0940956810956164	down	9.96695560235982	no	OK	141	34-456(-)	gi|4506605|ref|NP_000969.1|	60S ribosomal protein L23 [Homo 60S ribosomal protein L23 [Mus musculus]	96%	GO:0006415;GO:0022625;GO:0000184;GO:0006414;GO:0006614;GO:0006413;GO:0042254;GO:0022008;GO:0005730;GO:0005515;GO:0000022;GO:0006610;GO:0019083;GO:0003735	9258.ENSOANP00000001961	ribosomal protein L23 pseudogene 8	96.85%	COG0093	KOG0901	_	K02894	RP-L23e, RPL23
comp12319_c0	97	48	12.13	6.04	0.238842132162909	0.962859420577893	-0.849807843944733	down	0.849807843944733	up	1.76746874669419	no	OK	415	_	_	_	_	_	_	_	_	_	_	_	None	_
comp12320_c0	296.8	330	17.43	19.36	0.642863950351479	1	0.313741177486106	up	-0.313741177486106	down	3.90860974100919	no	OK	238	1-714(+)	gi|321467979|gb|EFX78966.1|	hypothetical protein DAPPUDRAFT_304984 [Daphnia pulex]	62%	_	_	_	_	_	_	_	K00569	E2.1.1.67, tpmT
comp12321_c0	302.97	165	20.47	10.97	0.291990404078563	1	-0.714057761124633	down	0.714057761124633	up	3.45943117796487	no	OK	87	164-427(+)	_	_	_	_	_	_	_	_	_	_	None	_
comp12322_c0	81	58	3.58	2.56	0.652862768080268	1	-0.318717263527844	down	0.318717263527844	up	1.71892872274557	no	OK	1113	_	_	_	_	_	_	_	_	_	_	_	None	_
comp12324_c0	14477.27	6225.08	1035.03	445.14	0.11015729957959	0.719242658965081	-1.05559982712266	down	1.05559982712266	up	8.9171997679172	no	OK	195	2-586(+)	gi|512824415|ref|XP_002936535.2|	PREDICTED: transmembrane protease serine 2-like [Xenopus (Silurana) tropicalis]	46%	GO:0003824	_	_	_	_	_	_	K06233	LRP2
comp12325_c0	489	277	7.5	4.24	0.326066162005183	1	-0.657509969831902	down	0.657509969831902	up	4.17140705456428	no	OK	773	120-2438(+)	gi|307215089|gb|EFN89896.1|	AMP deaminase 2 [Harpegnathos saltator]	80%	GO:0006188;GO:0003876;GO:0006144	7425.XP_001607212	similar to ENSANGP00000023647	83.10%	COG1816	KOG1096	_	K01490	E3.5.4.6, AMPD
comp12326_c0	131	105	5.42	4.33	0.82849843998176	1	-0.156854768426991	down	0.156854768426991	up	2.48635391390434	no	OK	187	532-1092(-)	gi|348524644|ref|XP_003449833.1|	PREDICTED: uncharacterized protein C12orf45 homolog [Oreochromis niloticus]	53%	_	_	_	_	_	_	_	None	_
comp12328_c0	44	28	2.24	1.42	0.548796436435052	1	-0.48661109777302	down	0.48661109777302	up	0.767118921112162	no	OK	972	_	gi|355757024|gb|EHH60632.1|	hypothetical protein EGM_12032, partial [Macaca fascicularis]	59%	_	_	_	_	_	_	_	None	_
comp123296_c0	4	3	0.36	0.27	noTest	noTest	noTest	noTest	noTest	noTest	noTest	no	NOTEST	560	_	_	_	_	_	_	_	_	_	_	_	None	_
comp12331_c0	207	251	7.3	8.82	0.521419422507593	1	0.439562112536527	up	-0.439562112536527	down	3.45875231389293	no	OK	1387	_	_	_	_	_	_	_	_	_	_	_	None	_
comp12332_c0	307	310	14.84	14.95	0.794498909377878	1	0.175875891881627	up	-0.175875891881627	down	3.88167165938692	no	OK	274	90-911(+)	gi|321476980|gb|EFX87939.1|	hypothetical protein DAPPUDRAFT_230298 [Daphnia pulex]	74%	GO:0005524;GO:0017111	7668.XP_001176063	hypothetical LOC574694	76.86%	COG0489	KOG3022	_	None	_
comp12333_c0	86	122	6.28	8.5	0.339254935202483	1	0.664826856599745	up	-0.664826856599745	down	2.32508298809739	no	OK	156	3-470(-)	gi|156543718|ref|XP_001605781.1|	PREDICTED: dihydrofolate reductase-like [Nasonia vitripennis]	64%	GO:0044710	_	_	_	_	_	_	K00287	folA
comp123340_c0	11	3	1.37	0.38	0.189983809938349	0.883550543444895	-1.63745878393192	down	1.63745878393192	up	-1.60205615980148	no	OK	417	_	_	_	_	_	_	_	_	_	_	_	None	_
comp12334_c0	701	676	10.77	10.33	0.87103756635658	1	0.109557789971064	up	-0.109557789971064	down	5.03810552341099	no	OK	461	1758-3140(-)	gi|270004569|gb|EFA01017.1|	hypothetical protein TcasGA2_TC003931 [Tribolium castaneum]	63%	_	6945.ISCW018335-PA	conserved hypothetical protein	75.74%	_	_	NOG72784	None	_
comp123377_c0	4	10	0.41	1.03	0.238790282278216	0.962859420577893	1.42535159380919	up	-1.42535159380919	down	-1.56870011293947	no	OK	497	_	_	_	_	_	_	_	_	_	_	_	None	_
comp12337_c0	1210.71	1374.13	44.13	49.91	0.601356698447099	1	0.344105117887794	up	-0.344105117887794	down	5.95327429396916	no	OK	255	92-856(+)	gi|380853794|gb|AFE88208.1|	proteasome alpha 3 [Penaeus monodon]	100%	GO:0005634;GO:0019773;GO:0004298;GO:0006511;GO:0005737	6945.ISCW005463-PA	proteasome alpha subunit, putative; The proteasome is a multicatalytic proteinase complex wh [...]	87.17%	COG0638	KOG0184	_	K02727	PSMA3
comp12338_c0	321	1450.99	6.18	27.79	0.000712932446188714	0.0195538898058859	2.33743952912334	up	-2.33743952912334	down	5.45357924515419	yes	OK	768	81-2384(+)	gi|345496910|ref|XP_001599646.2|	PREDICTED: protein SMG5-like [Nasonia vitripennis]	60%	_	_	_	_	_	_	_	K11125	SMG5, EST1B
comp12339_c0	44	45	3.76	3.8	0.824282341051426	1	0.193324934413784	up	-0.193324934413784	down	1.0879494772113	no	OK	600	_	_	_	_	_	_	_	_	_	_	_	None	_
comp1233_c0	1	3	0.14	0.43	noTest	noTest	noTest	noTest	noTest	noTest	noTest	no	NOTEST	372	_	_	_	_	_	_	_	_	_	_	_	None	_
comp123403_c0	11	8	0.61	0.44	0.866239255512361	1	-0.289721006098337	down	0.289721006098337	up	-1.14833000150275	no	OK	896	_	_	_	_	_	_	_	_	_	_	_	None	_
comp12340_c0	166	211.69	8.47	10.78	0.452547204293051	1	0.514181969811962	up	-0.514181969811962	down	3.18364769806516	no	OK	284	1-852(-)	gi|322801985|gb|EFZ22522.1|	hypothetical protein SINV_01292 [Solenopsis invicta]	82%	GO:0005634;GO:0008270	7070.D2A394	similar to CG10009-PA	85.87%	_	_	NOG80468	None	_
comp12341_c0	1333	1399	34.03	35.56	0.725162383571609	1	0.231665514933319	up	-0.231665514933319	down	6.02995440062857	no	OK	549	3-1649(+)	gi|321457584|gb|EFX68668.1|	hypothetical protein DAPPUDRAFT_301272 [Daphnia pulex]	90%	GO:0016874	7955.ENSDARP00000090113	propionyl Coenzyme A carboxylase, beta polypeptide	89.67%	COG4799	KOG0540	_	K01966	PCCB, pccB
comp12343_c0	383	256	6.36	4.23	0.534379460687499	1	-0.418876780377246	down	0.418876780377246	up	3.91616565159472	no	OK	325	373-1347(+)	gi|157115366|ref|XP_001652574.1|	paramyosin, putative [Aedes AAEL007151-PC [Aedes aegypti]	70%	GO:0035335;GO:0004725;GO:0006570	7159.AAEL007151-PC	paramyosin, putative	78.70%	COG5069	KOG4678	_	None	_
comp12344_c0	8	22	1.16	3.21	0.0741359843367163	0.594071844622712	1.58996893522601	up	-1.58996893522601	down	-0.459968193494019	no	OK	363	_	_	_	_	_	_	_	_	_	_	_	None	_
comp12345_c0	21895.81	13706.96	1468.63	919.14	0.433032177577321	1	-0.51375832753699	down	0.51375832753699	up	9.71329476168953	no	OK	143	233-661(-)	_	_	_	_	_	_	_	_	_	_	None	_
comp123477_c0	13	10	0.98	0.75	1	1	-0.211880262596655	down	0.211880262596655	up	-0.871899803883436	no	OK	667	_	_	_	_	_	_	_	_	_	_	_	None	_
comp12347_c0	129.97	106	2.48	2.01	0.856768107915019	1	-0.132177484247977	down	0.132177484247977	up	2.4869892407502	no	OK	2537	_	_	_	_	_	_	_	_	_	_	_	None	_
comp12348_c0	70	114	5.3	8.63	0.216405514761606	0.939540347234659	0.863147796913291	up	-0.863147796913291	down	2.15279946263725	no	OK	664	_	_	_	_	_	_	_	_	_	_	_	None	_
comp12349_c0	30	23	3.68	2.84	0.828550649258816	1	-0.219254476967221	down	0.219254476967221	up	0.331204752478315	no	OK	422	_	_	_	_	_	_	_	_	_	_	_	None	_
comp12352_c0	76	101	2.91	3.86	0.422428644706061	1	0.570636345514857	up	-0.570636345514857	down	2.08969556399758	no	OK	401	1-1203(-)	gi|321463013|gb|EFX74032.1|	hypothetical protein DAPPUDRAFT_307522 [Daphnia pulex]	69%	_	_	_	_	_	_	_	K00884	nagK, NAGK
comp12354_c0	250.16	302.99	10.82	13.07	0.51485091219923	1	0.438978769100411	up	-0.438978769100411	down	3.73075099562819	no	OK	1137	_	_	_	_	_	_	_	_	_	_	_	None	_
comp12356_c0	151	85	5.86	3.29	0.338524363981547	1	-0.665545699336956	down	0.665545699336956	up	2.4735976737666	no	OK	1264	_	gi|477527026|gb|ENH78877.1|	hypothetical protein Cob_01490 [Colletotrichum orbiculare MAFF 240422]	77%	_	_	_	_	_	_	_	None	_
comp12357_c0	12740.59	10872.46	652.07	555.41	0.918660083494808	1	-0.0668710124581818	down	0.0668710124581818	up	9.13318337261408	no	OK	151	512-964(-)	gi|294860856|gb|ADF45324.1|	ubiquitin/ribosomal S30 fusion protein [Eriocheir sinensis]	89%	GO:0005622	81824.JGI31020	hypothetical protein	75.19%	_	KOG0009	NOG257231	K02983	RP-S30e, RPS30
comp12359_c0	70	81	2.51	2.9	0.602528024680383	1	0.371321431813962	up	-0.371321431813962	down	1.85538103725813	no	OK	1364	_	_	_	_	_	_	_	_	_	_	_	None	_
comp12361_c0	87	31	3.32	1.18	0.0765660442568458	0.608330242759566	-1.32018945267587	down	1.32018945267587	up	1.46116562241432	no	OK	56	481-648(+)	_	_	_	_	_	_	_	_	_	_	None	_
comp12364_c0	234	2557.09	11.54	125.88	7.19965005526313e-07	4.7964565195753e-05	3.61036672006102	up	-3.61036672006102	down	6.12422350089006	yes	OK	183	162-710(+)	gi|405963909|gb|EKC29441.1|	Lactoylglutathione lyase [Crassostrea gigas]	87%	GO:0004462;GO:0006749;GO:0046872;GO:0006357;GO:0006090;GO:0005975;GO:0043066;GO:0009438	9031.ENSGALP00000016450	glyoxalase I	84.36%	COG0346	KOG2944	_	K01759	E4.4.1.5, GLO1, gloA
comp12365_c0	12593.51	10706.69	806.18	685	0.912204238803978	1	-0.0721919907881458	down	0.0721919907881458	up	9.11384512698654	no	OK	152	102-557(+)	gi|50344812|ref|NP_001002079.1|	40S ribosomal protein S13 [Danio Ribosomal protein S13 [Danio rerio]	95%	GO:0003729;GO:0006415;GO:0000184;GO:0006414;GO:0006614;GO:0006413;GO:0042254;GO:0033119;GO:0005515;GO:0016787;GO:0005730;GO:0019083;GO:0022627;GO:0003735	7955.ENSDARP00000052729	ribosomal protein S13	95.36%	COG0184	KOG0400	_	K02953	RP-S13e, RPS13
comp12367_c0	0	28	0	0.98	2.8247060862709e-05	0.0012780637373947	6.90272949321477	up	-6.90272949321477	down	-0.535099473508537	yes	OK	355	323-1387(-)	gi|475051484|gb|AGI56293.1|	thrombospondin II [Penaeus monodon]	54%	_	_	_	_	_	_	_	None	_
comp12369_c0	75	69	5.9	5.43	0.977073724010863	1	0.0415503137521195	up	-0.0415503137521195	down	1.77871334271967	no	OK	640	_	_	_	_	_	_	_	_	_	_	_	None	_
comp1236_c0	1	2	0.11	0.21	noTest	noTest	noTest	noTest	noTest	noTest	noTest	no	NOTEST	486	_	_	_	_	_	_	_	_	_	_	_	None	_
comp12370_c0	208	193.94	8.15	7.54	0.940162132638299	1	0.0613855644972051	up	-0.0613855644972051	down	3.26045576265036	no	OK	341	2-1024(+)	gi|291240545|ref|XP_002740180.1|	PREDICTED: hypothetical protein [Saccoglossus kowalevskii]	82%	GO:0055114;GO:0016491	7668.XP_001193736	hypothetical protein LOC761937	76.63%	COG2175	_	_	None	_
comp12371_c0	106	215	6.9	13.98	0.0863458005073365	0.647342206364665	1.18025478198637	up	-1.18025478198637	down	2.96413819883273	no	OK	208	3-626(+)	gi|91088001|ref|XP_973768.1|	PREDICTED: similar to orf 140; significant similarity to ORF next to beta-keto adipate succinyl CoA transferase from P. putida, putative [Tribolium castaneum]	69%	_	7237.FBpp0287808	GA19347	78.49%	COG1186	_	_	K15033	ICT1
comp12372_c0	46	103	3.88	8.7	0.0636025330954508	0.548099002556596	1.31997203194107	up	-1.31997203194107	down	1.85804836924269	no	OK	109	1-327(+)	_	_	_	_	_	_	_	_	_	_	None	_
comp12373_c0	716.19	618.07	14.38	12.35	0.942232505502559	1	-0.0503451345469928	down	0.0503451345469928	up	4.98791414213111	no	OK	2410	_	_	_	_	_	_	_	_	_	_	_	None	_
comp12373_c1	51	32.02	5.12	3.22	0.528089947137626	1	-0.507286088305684	down	0.507286088305684	up	0.971476905568763	no	OK	110	180-509(-)	gi|395512887|ref|XP_003760665.1|	PREDICTED: scaffold attachment factor B1 [Sarcophilus harrisii]	66%	_	7070.XP_971197	similar to CG6995-PB, isoform B	75.93%	_	KOG4661	_	None	_
comp12374_c0	235	248	4.32	4.54	0.726867064130389	1	0.23942025551082	up	-0.23942025551082	down	3.53009552356606	no	OK	770	157-2466(-)	gi|91078688|ref|XP_971079.1|	PREDICTED: similar to CG4611 CG4611-PA [Tribolium castaneum]	71%	_	_	_	_	_	_	_	None	_
comp12375_c0	77	84	11.11	12.22	0.699096064820439	1	0.286628549767269	up	-0.286628549767269	down	1.945850022548	no	OK	364	_	_	_	_	_	_	_	_	_	_	_	None	_
comp12377_c0	81	83	3.4	3.48	0.800281298771694	1	0.196579259665307	up	-0.196579259665307	down	1.97024472524377	no	OK	64	650-841(+)	_	_	_	_	_	_	_	_	_	_	None	_
comp12379_c0	11	16	1.19	1.73	0.454081824666901	1	0.689461275632761	up	-0.689461275632761	down	-0.626123009329788	no	OK	448	_	_	_	_	_	_	_	_	_	_	_	None	_
comp1237_c0	2	1	0.21	0.1	noTest	noTest	noTest	noTest	noTest	noTest	noTest	no	NOTEST	498	_	_	_	_	_	_	_	_	_	_	_	None	_
comp12380_c0	970	1023	26.31	27.63	0.717962822608966	1	0.238678340886681	up	-0.238678340886681	down	5.57511614653192	no	OK	259	1016-1792(-)	gi|156397042|ref|XP_001637701.1|	predicted protein [Nematostella EIF3J_NEMVE RecName: Full=Eukaryotic translation initiation factor 3 subunit J; 156	56%	_	_	_	_	_	_	_	K03245	EIF3J
comp12381_c0	1489	1517	31.58	32.01	0.774447542458767	1	0.188834670236629	up	-0.188834670236629	down	6.16665420057956	no	OK	669	276-2282(-)	gi|170067168|ref|XP_001868374.1|	signal recognition particle 72 kDa protein [Culex quinquefasciatus]	63%	GO:0033227	_	_	_	_	_	_	K03108	SRP72
comp123820_c0	2	9	0.15	0.67	0.137873920182766	0.801361052325824	2.19036665116153	up	-2.19036665116153	down	-1.91286495376959	no	OK	674	_	_	_	_	_	_	_	_	_	_	_	None	_
comp12382_c0	113	146	4.56	5.87	0.449827168092105	1	0.530597386848822	up	-0.530597386848822	down	2.63833609801548	no	OK	1217	_	_	_	_	_	_	_	_	_	_	_	None	_
comp12383_c0	317.44	243	8.56	6.53	0.743170855427138	1	-0.221338550452532	down	0.221338550452532	up	3.73107328623403	no	OK	231	2-694(+)	gi|328715607|ref|XP_001944877.2|	PREDICTED: afadin-like [Acyrthosiphon pisum]	75%	GO:0007165	6945.ISCW019802-PA	afadin, putative	86.11%	_	KOG1892	_	K05702	AF6, MLLT4
comp12384_c0	324	471	6.75	9.33	0.293175918561683	1	0.70126946244589	up	-0.70126946244589	down	4.26153195262974	no	OK	367	118-1218(-)	gi|512826358|ref|XP_004912514.1|	PREDICTED: uncharacterized protein LOC100485794 isoform X2 [Xenopus (Silurana) tropicalis]	75%	GO:0003824	7955.ENSDARP00000102522	hypothetical protein LOC678543	77.92%	COG2313	KOG3009	_	None	_
comp12385_c0	367	310	13.23	11.14	0.907582172915834	1	-0.0814628331088754	down	0.0814628331088754	up	4.0085559953957	no	OK	1357	_	_	_	_	_	_	_	_	_	_	_	None	_
comp12386_c0	75	41	6.04	3.31	0.328733056350978	1	-0.706067960074819	down	0.706067960074819	up	1.44927569981875	no	OK	626	_	_	_	_	_	_	_	_	_	_	_	None	_
comp12387_c0	46	56	4.7	5.75	0.55081673766532	1	0.443591529472234	up	-0.443591529472234	down	1.29061473622483	no	OK	500	_	_	_	_	_	_	_	_	_	_	_	None	_
comp123884_c0	24	11	1.04	0.48	0.307713443710463	1	-0.948704007014777	down	0.948704007014777	up	-0.279248974022482	no	OK	1132	_	_	_	_	_	_	_	_	_	_	_	None	_
comp12388_c0	341	208	3.09	1.87	0.414978941572963	1	-0.550680234347631	down	0.550680234347631	up	3.69377695674699	no	OK	774	2665-4986(-)	gi|189239173|ref|XP_972539.2|	PREDICTED: similar to AGAP000107-PA, partial [Tribolium castaneum]	51%	_	_	_	_	_	_	_	None	_
comp12390_c0	94	160	8.79	14.99	0.18262076590367	0.883550543444895	0.927407728903357	up	-0.927407728903357	down	2.62004532097212	no	OK	544	_	gi|223006704|gb|ACM69341.1|	CDC28 protein kinase regulatory subunit 1B [Scylla paramamosain]	100%	GO:0005654;GO:0000080;GO:0000074;GO:0016301;GO:0016538;GO:0000084;GO:0008283;GO:0005515;GO:0051301;GO:0000082;GO:0000079	7739.JGI59154	hypothetical protein	93.51%	_	KOG3484	_	K02219	CKS1
comp12393_c0	36	35	2.35	2.29	0.912507755789443	1	0.120499157583445	up	-0.120499157583445	down	0.760165132795459	no	OK	764	_	_	_	_	_	_	_	_	_	_	_	None	_
comp12395_c0	252	180	5.62	4	0.634482450876284	1	-0.323058695445299	down	0.323058695445299	up	3.35404865529851	no	OK	279	1110-1946(-)	_	_	_	_	_	_	_	_	_	_	None	_
comp12396_c0	44	46	3.57	3.73	0.791891540724666	1	0.224870175958749	up	-0.224870175958749	down	1.10480583478155	no	OK	622	_	_	_	_	_	_	_	_	_	_	_	None	_
comp12397_c0	122	142	13.88	16.22	0.583334271994712	1	0.380275257765846	up	-0.380275257765846	down	2.66207139470644	no	OK	124	81-452(-)	gi|195036846|ref|XP_001989879.1|	GH18553 [Drosophila grimshawi]	70%	_	_	_	_	_	_	_	None	_
comp12399_c0	124	77	5.49	3.4	0.4536127847095	1	-0.524074943884311	down	0.524074943884311	up	2.24564680562193	no	OK	1112	_	_	_	_	_	_	_	_	_	_	_	None	_
comp1239_c0	3	2	0.31	0.21	noTest	noTest	noTest	noTest	noTest	noTest	noTest	no	NOTEST	95	205-492(+)	_	_	_	_	_	_	_	_	_	_	None	_
comp12400_c0	1856	1915	106.53	109.78	0.752828575918269	1	0.207108959763616	up	-0.207108959763616	down	6.49427259397398	no	OK	205	85-699(-)	_	_	_	_	_	_	_	_	_	_	None	_
comp12401_c0	263.24	272.51	4.56	4.69	0.752934880823685	1	0.215625825249713	up	-0.215625825249713	down	3.67968717562819	no	OK	573	988-2706(-)	gi|498942699|ref|XP_004521758.1|	PREDICTED: eukaryotic peptide chain release factor GTP-binding subunit ERF3A-like [Ceratitis capitata]	77%	GO:0006790;GO:0005840;GO:0018444;GO:0006444;GO:0006184;GO:0004781;GO:0003924;GO:0006449;GO:0006144;GO:0005525;GO:0003747	7176.CPIJ007053-PA	conserved hypothetical protein	88.00%	COG5256	KOG0459	_	K03267	ERF3, GSPT
comp12403_c0	192	197	4.72	4.82	0.773198469487817	1	0.198822664270734	up	-0.198822664270734	down	3.21669989821561	no	OK	466	403-1800(-)	gi|321469817|gb|EFX80796.1|	hypothetical protein DAPPUDRAFT_50949 [Daphnia pulex]	67%	_	_	_	_	_	_	_	K00231	PPOX, hemY
comp12404_c0	16	20	1.85	2.32	0.622031306430936	1	0.477227462297634	up	-0.477227462297634	down	-0.213606977065335	no	OK	148	1-447(+)	gi|30348551|emb|CAC84343.1|	hypothetical protein [Saimiriine herpesvirus 2]	53%	_	_	_	_	_	_	_	K11276	NPM1
comp12406_c0	281	193	6.36	4.35	0.572963311888171	1	-0.379572550420892	down	0.379572550420892	up	3.48638278651632	no	OK	183	490-1038(+)	gi|383860943|ref|XP_003705946.1|	PREDICTED: ras-related protein Rap-2c-like [Megachile rotundata]	95%	GO:0016020;GO:0006184;GO:0007264;GO:0005525;GO:0003924	7070.XP_968474	similar to CG3204-PA, isoform A	93.92%	COG1100	KOG0395	_	None	_
comp12407_c0	169	131	5.46	4.22	0.774640350393063	1	-0.205123316515976	down	0.205123316515976	up	2.83120175602938	no	OK	1510	_	_	_	_	_	_	_	_	_	_	_	None	_
comp12408_c0	253	138	10.9	5.93	0.296735601171203	1	-0.71152025221158	down	0.71152025221158	up	3.20030302898419	no	OK	1141	_	_	_	_	_	_	_	_	_	_	_	None	_
comp12409_c0	71	57.99	1.65	1.34	0.872502726098306	1	-0.129274398833786	down	0.129274398833786	up	1.61584717507185	no	OK	2088	_	_	_	_	_	_	_	_	_	_	_	None	_
comp1240_c0	34	20	0.74	0.43	0.474911271233247	1	-0.597783043230961	down	0.597783043230961	up	0.350602694169972	no	OK	741	2-2224(-)	gi|15425683|dbj|BAB64298.1|	Kettin [Procambarus clarkii]	94%	_	_	_	_	_	_	_	None	_
comp12410_c0	386	304.03	9.76	7.34	0.789926212681525	1	-0.182407799312874	down	0.182407799312874	up	4.03325635460733	no	OK	1418	_	_	_	_	_	_	_	_	_	_	_	None	_
comp12411_c0	476	395	7.72	6.37	0.876034653864246	1	-0.107058555977036	down	0.107058555977036	up	4.37135905297454	no	OK	892	122-2797(+)	gi|478249801|gb|ENN70308.1|	hypothetical protein YQE_12819, partial [Dendroctonus ponderosae]	71%	GO:0008654;GO:0004366;GO:0046486;GO:0007009;GO:0042967;GO:0005741	7070.XP_967684	similar to CG5508-PA, isoform A	75.18%	COG2937	_	_	K00629	GPAT1_2
comp12412_c0	585.01	363.8	22.24	13.79	0.432899183206257	1	-0.522225428558211	down	0.522225428558211	up	4.48390756710556	no	OK	1289	_	_	_	_	_	_	_	_	_	_	_	None	_
comp12413_c0	219	270	5.14	6.31	0.490694020737972	1	0.463539395044202	up	-0.463539395044202	down	3.55390654531245	no	OK	204	1-612(+)	gi|357613476|gb|EHJ68529.1|	partner of Y14 and mago [Danaus plexippus]	60%	GO:0044424	7425.XP_001601998	similar to Wibg protein	81.43%	_	KOG4325	_	K14294	WIBG, PYM
comp12414_c0	0	454.47	0	56.12	7.66958541253836e-16	2.35200619317843e-13	10.9105648951554	up	-10.9105648951554	down	3.51432634260459	yes	OK	422	_	_	_	_	_	_	_	_	_	_	_	None	_
comp12415_c0	1106	928.48	76.22	63.98	0.891313708723071	1	-0.0911434929762761	down	0.0911434929762761	up	5.59533736426822	no	OK	126	281-658(-)	gi|260815379|ref|XP_002602451.1|	hypothetical protein BRAFLDRAFT_113482 [Branchiostoma floridae]	77%	_	7739.JGI113482	annotation not available	76.72%	_	KOG3501	_	K09548	PFDN1
comp12416_c0	1204.97	1381	40.69	46.46	0.586114586784784	1	0.358599330383147	up	-0.358599330383147	down	5.95423255572988	no	OK	197	1-591(+)	gi|156554938|ref|XP_001599491.1|	PREDICTED: prefoldin subunit 3-like [Nasonia vitripennis]	81%	GO:0016272;GO:0006457;GO:0051082	7425.XP_001599491	similar to putative prefoldin	81.36%	_	KOG3313	_	None	_
comp12417_c0	237.94	138	8.85	5.11	0.360589540625072	1	-0.623439225640903	down	0.623439225640903	up	3.14609703135449	no	OK	1317	_	_	_	_	_	_	_	_	_	_	_	None	_
comp12418_c0	398	340	28.37	24.24	0.929223043958638	1	-0.0652007168797872	down	0.0652007168797872	up	4.13345908343702	no	OK	131	109-501(+)	gi|91084023|ref|XP_975355.1|	PREDICTED: similar to AGAP005873-PA [Tribolium castaneum]	87%	GO:0003899;GO:0003677;GO:0005730;GO:0006144;GO:0006206;GO:0006351;GO:0030880	7070.XP_975355	similar to CG1163-PA	87.00%	COG1758	KOG3405	_	K03014	RPB6, POLR2F
comp12419_c0	2051	1974	56.8	54.43	0.871358416434141	1	0.106769972569952	up	-0.106769972569952	down	6.58551598427124	no	OK	252	1002-1757(-)	gi|321470964|gb|EFX81938.1|	hypothetical protein DAPPUDRAFT_49587 [Daphnia pulex]	80%	GO:0008152;GO:0003824	31033.ENSTRUP00000015155	fumarylacetoacetate hydrolase domain containing 1	77.52%	COG0179	KOG1535	_	None	_
comp12420_c0	3	351	0.19	22.43	2.29476757043375e-12	4.0674228863101e-10	6.91163541975782	up	-6.91163541975782	down	3.15326849580027	yes	OK	780	_	gi|296042347|gb|ADG85663.1|	lectin A isoform 4 [Marsupenaeus japonicus]	76%	_	_	_	_	_	_	_	None	_
comp12421_c0	169.21	178	5.25	5.5	0.738606758479541	1	0.236501976854456	up	-0.236501976854456	down	3.05283448653947	no	OK	65	627-821(+)	_	_	_	_	_	_	_	_	_	_	None	_
comp12422_c0	123	686	2.01	11.16	0.000186909302461669	0.00639130570541493	2.63894173750154	up	-2.63894173750154	down	4.32617498295294	yes	OK	545	3-1637(+)	gi|459366884|gb|EMG46072.1|	RNA exonuclease 3 [Candida maltosa Xu316]	60%	GO:0006974	_	_	_	_	_	_	K14570	REX1, REXO1, RNH70
comp12423_c0	104	91	8.43	7.39	0.982707070217848	1	-0.0305778979468401	down	0.0305778979468401	up	2.2143128688007	no	OK	622	_	_	_	_	_	_	_	_	_	_	_	None	_
comp12425_c0	34	10	3.21	0.95	0.077013509153919	0.608330242759566	-1.58105656465643	down	1.58105656465643	up	0.0398174621952567	no	OK	539	_	_	_	_	_	_	_	_	_	_	_	None	_
comp12426_c0	16	17	0.8	0.85	0.832809174313966	1	0.245728066890204	up	-0.245728066890204	down	-0.343485408998845	no	OK	987	_	_	_	_	_	_	_	_	_	_	_	None	_
comp12427_c0	128	118	15.17	14.06	0.958690579378155	1	0.0445413048850172	up	-0.0445413048850172	down	2.55143384522605	no	OK	436	_	_	_	_	_	_	_	_	_	_	_	None	_
comp12429_c0	221.05	202	3.91	3.55	0.967446273198144	1	0.0322595347940352	up	-0.0322595347940352	down	3.33314044771671	no	OK	845	199-2733(-)	gi|321471079|gb|EFX82053.1|	hypothetical protein DAPPUDRAFT_302834 [Daphnia pulex]	78%	_	_	_	_	_	_	_	None	_
comp12430_c0	1333	1280	13.35	12.75	0.875989778266588	1	0.103435982592888	up	-0.103435982592888	down	5.9621337156214	no	OK	556	287-1954(+)	gi|345487261|ref|XP_001602592.2|	PREDICTED: hypothetical protein LOC100118685 [Nasonia vitripennis]	92%	GO:0007165;GO:0005622	7425.XP_001602592	similar to delta-9 desaturase 1	90.54%	_	KOG4724	_	None	_
comp12431_c0	52	43	3.52	2.91	0.898150144746383	1	-0.111597016267752	down	0.111597016267752	up	1.17502542509311	no	OK	738	_	_	_	_	_	_	_	_	_	_	_	None	_
comp12432_c0	76	63	4.06	3.36	0.905397774546057	1	-0.108268222846765	down	0.108268222846765	up	1.72404518891765	no	OK	926	_	_	_	_	_	_	_	_	_	_	_	None	_
comp12433_c0	12	11	1.32	1.22	1	1	0.0356825997631628	up	-0.0356825997631628	down	-0.868129999646011	no	OK	466	_	_	_	_	_	_	_	_	_	_	_	None	_
comp12434_c0	670	688	20.99	21.47	0.761751011750577	1	0.200162544811221	up	-0.200162544811221	down	5.02056488626903	no	OK	433	259-1557(-)	gi|307184066|gb|EFN70601.1|	Acetyl-CoA acetyltransferase, mitochondrial [Camponotus floridanus]	86%	GO:0008152;GO:0016747	7159.AAEL006634-PA	acetyl-coa acetyltransferase, mitochondrial (acetoacetyl-coa thiolase)	84.60%	COG0183	KOG1390	NOG42959	K00626	E2.3.1.9, atoB
comp12436_c0	171	110	3.25	2.08	0.487183319618153	1	-0.473638200453719	down	0.473638200453719	up	2.72994646683663	no	OK	2544	_	_	_	_	_	_	_	_	_	_	_	None	_
comp12437_c0	196.26	196	8.21	8.17	0.817357286013904	1	0.161782583980049	up	-0.161782583980049	down	3.22679591811597	no	OK	1175	_	gi|390476721|ref|XP_003735173.1|	PREDICTED: uncharacterized protein LOC100896491 [Callithrix jacchus]	70%	_	_	_	_	_	_	_	None	_
comp12438_c0	473.03	2790	9.91	58.15	9.94224943317428e-05	0.00378118620175053	2.72165871145745	up	-2.72165871145745	down	6.34027806943289	yes	OK	127	1838-2218(-)	gi|115291336|gb|ABI93174.1|	chicadae/profilin [Litopenaeus vannamei]	100%	GO:0003779;GO:0005856;GO:0030036;GO:0005737	7425.XP_001607402	similar to profilin	77.78%	_	KOG1755	_	K05759	PFN
comp12440_c0	252	217	11.56	9.93	0.948416528067253	1	-0.0536826645386429	down	0.0536826645386429	up	3.47976169224721	no	OK	1074	_	_	_	_	_	_	_	_	_	_	_	None	_
comp12443_c0	122	100	3.45	2.81	0.878287776579271	1	-0.124610738465441	down	0.124610738465441	up	2.39897249911876	no	OK	1723	_	_	_	_	_	_	_	_	_	_	_	None	_
comp12444_c0	313	432.41	6.25	8.59	0.348905864465981	1	0.626428809522164	up	-0.626428809522164	down	4.16582049980657	no	OK	729	238-2424(-)	gi|291242073|ref|XP_002740933.1|	PREDICTED: predicted protein-like [Saccoglossus kowalevskii]	47%	_	_	_	_	_	_	_	None	_
comp12447_c0	2554.36	1838.45	162.21	116.68	0.634129413990107	1	-0.312596952557634	down	0.312596952557634	up	6.69975786791786	no	OK	185	3-557(-)	gi|156095025|ref|XP_001613548.1|	hypothetical protein [Plasmodium vivax Sal-1]	89%	GO:0045859;GO:0016301;GO:0019887;GO:0005956	_	_	_	_	_	_	K03115	CSNK2B
comp12448_c0	203	180	6.7	5.92	0.991007720752996	1	-0.0114791090507282	down	0.0114791090507282	up	3.18865603361117	no	OK	355	302-1366(+)	_	_	_	_	_	_	_	_	_	_	None	_
comp12449_c0	308	351	6.19	7.02	0.60230719891355	1	0.350262846889363	up	-0.350262846889363	down	3.98142361068747	no	OK	598	92-1885(+)	gi|149722790|ref|XP_001503799.1|	PREDICTED: mRNA-capping enzyme isoform 1 [Equus caballus]	69%	GO:0044260;GO:0044238;GO:0016311;GO:0016791	9796.ENSECAP00000010712	RNA guanylyltransferase and 5'-phosphatase	75.00%	COG5226	_	_	K13917	RNGTT
comp12450_c0	8041.63	10198	98.05	123.62	0.441386043819759	1	0.504634744404117	up	-0.504634744404117	down	8.77664133050738	no	OK	905	2-2716(+)	gi|340539152|gb|AEK49107.1|	Tudor staphylococcal nuclease [Penaeus monodon]	100%	GO:0031047;GO:0016442;GO:0003676;GO:0016788	_	_	_	_	_	_	None	_
comp12451_c0	211	173	10.83	8.87	0.865703942648427	1	-0.124319771148574	down	0.124319771148574	up	3.18941351772784	no	OK	125	1-375(+)	gi|91092996|ref|XP_968315.1|	PREDICTED: similar to Cysteine-rich PDZ-binding protein (Cysteine-rich interactor of PDZ three) (Cysteine-rich interactor of PDZ3) [Tribolium castaneum]	86%	_	7070.XP_968315	similar to Cysteine-rich PDZ-binding protein (Cysteine-rich interactor of PDZ three) (Cystei [...]	85.86%	_	KOG3476	_	None	_
comp12452_c0	138	51	20.47	7.63	0.0725267160387932	0.589893931425433	-1.27020788457185	down	1.27020788457185	up	2.14009471259527	no	OK	355	_	_	_	_	_	_	_	_	_	_	_	None	_
comp124534_c0	10	7	1.13	0.8	0.854436836881098	1	-0.342347017605171	down	0.342347017605171	up	-1.30925676981387	no	OK	455	_	_	_	_	_	_	_	_	_	_	_	None	_
comp12453_c0	39	6	4.2	0.65	0.00470104215183954	0.0910974266535005	-2.49253110142573	down	2.49253110142573	up	0.0614068539504356	no	OK	477	_	_	_	_	_	_	_	_	_	_	_	None	_
comp12455_c0	83	95	5.81	6.65	0.620188034293769	1	0.355802216102662	up	-0.355802216102662	down	2.09248102983201	no	OK	715	_	_	_	_	_	_	_	_	_	_	_	None	_
comp12456_c0	1672.16	2060.56	75.4	92.68	0.480642079307209	1	0.463695761902083	up	-0.463695761902083	down	6.48676454860185	no	OK	1092	_	_	_	_	_	_	_	_	_	_	_	None	_
comp12459_c0	1183.02	2191	15.94	29.35	0.112779902566566	0.732405955491113	1.05096156580153	up	-1.05096156580153	down	6.35635878844695	no	OK	513	334-1872(+)	gi|195128523|ref|XP_002008712.1|	GI13648 [Drosophila mojavensis]	65%	_	_	_	_	_	_	_	K14258	TRET1
comp12460_c0	193.05	164.39	23.89	20.46	0.922846387920709	1	-0.0728141415883364	down	0.0728141415883364	up	3.08560807457847	no	OK	419	_	gi|471198108|ref|XP_004255964.1|	hypothetical protein EIN_485950 [Entamoeba invadens IP1]	53%	_	_	_	_	_	_	_	K12493	ARFGAP2_3
comp12461_c0	142	185	9.05	11.79	0.424143084897334	1	0.542782230211351	up	-0.542782230211351	down	2.97519053423389	no	OK	782	_	_	_	_	_	_	_	_	_	_	_	None	_
comp12462_c0	25	16	3.42	2.21	0.595081012454405	1	-0.475901104726036	down	0.475901104726036	up	-0.0436021465258748	no	OK	382	_	_	_	_	_	_	_	_	_	_	_	None	_
comp12463_c0	98	52	5.51	2.92	0.293206618626263	1	-0.749630687393462	down	0.749630687393462	up	1.81855562846204	no	OK	883	_	_	_	_	_	_	_	_	_	_	_	None	_
comp12465_c0	281	204	6.33	4.58	0.659173190132058	1	-0.299699248776892	down	0.299699248776892	up	3.52157912528007	no	OK	2151	_	_	_	_	_	_	_	_	_	_	_	None	_
comp12466_c0	8.93	13.99	0.86	1.35	0.395441412739766	1	0.781820125274827	up	-0.781820125274827	down	-0.856824739710266	no	OK	528	_	_	_	_	_	_	_	_	_	_	_	None	_
comp12467_c0	794	1017	24.54	31.3	0.432349767228981	1	0.518952561399843	up	-0.518952561399843	down	5.44464960917039	no	OK	117	93-443(+)	gi|307171080|gb|EFN63123.1|	Myotrophin [Camponotus floridanus]	82%	_	7460.XP_623750	similar to CG31715-PA	81.58%	COG0666	KOG4214	_	None	_
comp12470_c0	758	960	102.29	130.42	0.448092136615809	1	0.502677447499938	up	-0.502677447499938	down	5.36814307970938	no	OK	102	2-307(+)	gi|443683732|gb|ELT87889.1|	hypothetical protein CAPTEDRAFT_108701 [Capitella teleta]	78%	_	8364.ENSXETP00000057642	NADH dehydrogenase (ubiquinone) 1 alpha subcomplex, 2, 8kDa	76.34%	_	KOG3446	_	K03946	NDUFA2
comp12473_c0	31	24.1	2.25	1.72	0.833964483849379	1	-0.205364208296662	down	0.205364208296662	up	0.384884741674142	no	OK	703	_	gi|242012467|ref|XP_002426954.1|	conserved hypothetical protein [Pediculus humanus corporis]	98%	_	_	_	_	_	_	_	K00942	E2.7.4.8, gmk
comp12474_c0	216	252	11.03	12.85	0.567450991258904	1	0.383969135365827	up	-0.383969135365827	down	3.48844399524143	no	OK	215	323-967(-)	gi|321475814|gb|EFX86776.1|	hypothetical protein DAPPUDRAFT_307758 [Daphnia pulex]	73%	GO:0005788;GO:0006612;GO:0048477;GO:0048728;GO:0016055;GO:0006888;GO:0045177;GO:0032799	7244.FBpp0234686	GJ20269	76.19%	_	KOG4357	_	None	_
comp12475_c0	68	51	2.25	1.66	0.755154988273847	1	-0.251979393675123	down	0.251979393675123	up	1.49654353233456	no	OK	291	160-1032(-)	gi|412987719|emb|CCO20554.1|	PREDICTED: similar to Zinc finger protein 271 (Zinc finger protein 7) (HZF7) (Zinc finger protein ZNFphex133) (Epstein-Barr virus-induced zinc finger protein) (ZNF-EB) (C	60%	GO:0045629;GO:0002829;GO:0005488;GO:0002437	_	_	_	_	_	_	None	_
comp12476_c0	1465	915	20.61	12.8	0.43303574217303	1	-0.516956246334278	down	0.516956246334278	up	5.81035357844949	no	OK	497	1847-3337(-)	gi|332028371|gb|EGI68417.1|	hypothetical protein G5I_02930 [Acromyrmex echinatior]	69%	_	_	_	_	_	_	_	K12605	CNOT2, NOT2
comp12477_c0	301	225	7.41	5.51	0.702497532871446	1	-0.257602358258401	down	0.257602358258401	up	3.63975358556263	no	OK	1973	_	_	_	_	_	_	_	_	_	_	_	None	_
comp12483_c0	85	94	2.05	2.25	0.672904194851148	1	0.306329625682245	up	-0.306329625682245	down	2.09932352199518	no	OK	2015	_	_	_	_	_	_	_	_	_	_	_	None	_
comp12484_c0	180.01	108.01	9.79	5.87	0.40421329846788	1	-0.573942595689081	down	0.573942595689081	up	2.76290685408006	no	OK	267	111-914(+)	gi|163943518|ref|YP_001642747.1|	ATPase [Bacillus weihenstephanensis KBAB4]	55%	_	_	_	_	_	_	_	None	_
comp12485_c0	345	336	6.83	6.62	0.857892894675308	1	0.123762832440861	up	-0.123762832440861	down	4.02264859062067	no	OK	2444	_	_	_	_	_	_	_	_	_	_	_	None	_
comp12488_c0	2	5	0.26	0.64	noTest	noTest	noTest	noTest	noTest	noTest	noTest	no	NOTEST	406	_	_	_	_	_	_	_	_	_	_	_	None	_
comp1248_c0	7	3	0.89	0.38	0.442578710644678	1	-1.00457710027979	down	1.00457710027979	up	-2.07958531175296	no	OK	410	_	_	_	_	_	_	_	_	_	_	_	None	_
comp12490_c0	589.01	472	27.17	21.72	0.813169051405475	1	-0.157417493698541	down	0.157417493698541	up	4.65464760200498	no	OK	227	56-736(+)	gi|512918514|ref|XP_004929153.1|	PREDICTED: probable H/ACA ribonucleoprotein complex subunit 1-like [Bombyx mori]	71%	_	7070.XP_001816128	similar to CG4038 CG4038-PA	78.57%	COG3277	KOG3262	_	K11128	GAR1, NOLA1
comp12491_c0	434.93	285	6.16	4.01	0.506981000468228	1	-0.447746073706466	down	0.447746073706466	up	4.08754474907895	no	OK	116	385-732(+)	_	_	_	_	_	_	_	_	_	_	None	_
comp124924_c0	11	14	1.29	1.66	0.59759290303659	1	0.499808612203094	up	-0.499808612203094	down	-0.74045587753747	no	OK	439	_	_	_	_	_	_	_	_	_	_	_	None	_
comp12492_c0	196	134.01	4.24	2.89	0.58037273602636	1	-0.386035585959683	down	0.386035585959683	up	2.963968429968	no	OK	124	1866-2237(-)	gi|322801459|gb|EFZ22120.1|	hypothetical protein SINV_07820 [Solenopsis invicta]	80%	_	6945.ISCW005364-PA	conserved hypothetical protein	79.12%	COG5227	KOG1769	_	K12160	SUMO, SMT3
comp12493_c0	372.1	318.47	8.94	7.62	0.924367978158353	1	-0.0642405086363701	down	0.0642405086363701	up	4.03646395627567	no	OK	2020	_	_	_	_	_	_	_	_	_	_	_	None	_
comp12494_c0	346	295	8.86	7.52	0.924080153195711	1	-0.0680152169971823	down	0.0680152169971823	up	3.93009311633628	no	OK	488	433-1896(-)	gi|238650177|ref|NP_956468.2|	uridine 5'-monophosphate synthase [Danio rerio]	67%	GO:1901135;GO:0006221;GO:0003824	_	_	_	_	_	_	K13421	UMPS
comp12496_c0	47	105	5.26	12.05	0.0645214329941821	0.551695025583485	1.31680249633883	up	-1.31680249633883	down	1.886809944128	no	OK	468	_	_	_	_	_	_	_	_	_	_	_	None	_
comp12497_c0	387	335	5.28	4.54	0.946930895230379	1	-0.046151753085454	down	0.046151753085454	up	4.10235739182354	no	OK	644	1-1932(+)	gi|260784674|ref|XP_002587390.1|	hypothetical protein BRAFLDRAFT_231363 [Branchiostoma floridae]	71%	GO:0007399;GO:0043010;GO:0080090;GO:0007178;GO:0060255;GO:0009887;GO:0005515;GO:0048523;GO:0031323;GO:0044451;GO:0048468	_	_	_	_	_	_	None	_
comp12499_c0	256	218	29.25	25.03	0.927119321757122	1	-0.0697532447374875	down	0.0697532447374875	up	3.49462820462586	no	OK	451	_	_	_	_	_	_	_	_	_	_	_	None	_
comp1249_c0	5	3	0.39	0.23	noTest	noTest	noTest	noTest	noTest	noTest	noTest	no	NOTEST	646	_	gi|195345695|ref|XP_002039404.1|	GM22957 [Drosophila sechellia]	55%	GO:0042059;GO:0030510;GO:0005886	_	_	_	_	_	_	None	_
comp12501_c0	481.94	366	37.18	28.26	0.724333669249289	1	-0.235060928601758	down	0.235060928601758	up	4.32926913385914	no	OK	652	_	_	_	_	_	_	_	_	_	_	_	None	_
comp12502_c0	379.81	351	5.35	4.92	0.947647214680887	1	0.0474279181318454	up	-0.0474279181318454	down	4.12278508524205	no	OK	838	727-3240(-)	gi|345498199|ref|XP_003428176.1|	PREDICTED: hypothetical protein LOC100677997 [Nasonia vitripennis]	44%	_	_	_	_	_	_	_	None	_
comp12503_c0	240.45	279	5.79	6.68	0.576463834165793	1	0.378852945430851	up	-0.378852945430851	down	3.63757335651017	no	OK	342	146-1171(+)	gi|332017092|gb|EGI57891.1|	Cyclin-Y [Acromyrmex echinatior]	88%	GO:0019901;GO:0000079	7425.XP_001605084	similar to conserved hypothetical protein	88.04%	_	KOG1675	_	None	_
comp12505_c0	333	12	37.6	1.36	2.49713789861661e-08	2.28647887209824e-06	-4.60547535178315	down	4.60547535178315	up	2.96972636943154	yes	OK	456	_	_	_	_	_	_	_	_	_	_	_	None	_
comp12506_c0	1768.15	1372.79	114.73	89.03	0.758199075087742	1	-0.202765415690253	down	0.202765415690253	up	6.21913989464749	no	OK	200	78-677(+)	gi|242013112|ref|XP_002427259.1|	60S ribosomal protein L24, putative [Pediculus humanus corporis]	74%	_	7244.FBpp0238211	GJ23794	78.52%	COG2075	KOG1723	_	K02896	RP-L24e, RPL24
comp12507_c0	577	776	9.46	12.65	0.372526130095089	1	0.589252719397624	up	-0.589252719397624	down	5.02586827533029	no	OK	941	59-2881(+)	gi|118150452|ref|NP_001071205.1|	suppression of tumorigenicity 14 (colon carcinoma) b [Danio rerio]	79%	GO:0003824	_	_	_	_	_	_	K08670	ST14, PRSS14
comp12509_c0	1145.39	1620	36.12	50.89	0.315060607831749	1	0.662512447736605	up	-0.662512447736605	down	6.05907315597047	no	OK	362	307-1392(-)	_	_	_	_	_	_	_	_	_	_	None	_
comp1251056_c0	1	4	0.15	0.59	noTest	noTest	noTest	noTest	noTest	noTest	noTest	no	NOTEST	120	2-364(+)	gi|189237552|ref|XP_974459.2|	PREDICTED: similar to AGAP001690-PA [Tribolium castaneum]	92%	GO:0006886;GO:0046872;GO:0017137	7070.XP_974459	similar to CG33547-PA	91.80%	_	KOG2060	_	K15297	RIMS2, RIM2
comp12510_c0	0	16	0	1.82	0.000726851116172583	0.0195854443018889	6.10438923681691	up	-6.10438923681691	down	-1.35415653414066	yes	OK	455	_	_	_	_	_	_	_	_	_	_	_	None	_
comp125129_c0	9	8	0.85	0.76	1	1	-0.0077094930266039	down	0.0077094930266039	up	-1.30487754299695	no	OK	538	_	_	_	_	_	_	_	_	_	_	_	None	_
comp12512_c0	2046.13	1462	87.35	63.06	0.623452872160166	1	-0.322827423243487	down	0.322827423243487	up	6.37525822159304	no	OK	1080	_	gi|506968267|gb|AGM32477.1|	serine/arginine-rich splicing factor 7-like protein [Coptotermes formosanus]	74%	GO:1901363;GO:0097159;GO:0046872	7070.XP_968789	similar to conserved hypothetical protein	87.61%	_	KOG0107	_	K12896	SFRS7
comp12513_c0	527.32	590.04	27.1	30.27	0.624685304618447	1	0.324755036084103	up	-0.324755036084103	down	4.7421169234506	no	OK	962	_	_	_	_	_	_	_	_	_	_	_	None	_
comp125150_c0	8	6	1.18	0.89	0.840165938536108	1	-0.244238935820631	down	0.244238935820631	up	-1.5877775985543	no	OK	357	_	_	_	_	_	_	_	_	_	_	_	None	_
comp12515_c0	1594.23	1320.45	25.08	20.66	0.867826511486329	1	-0.11010602582735	down	0.11010602582735	up	6.11348476150024	no	OK	166	2433-2930(-)	gi|294860894|gb|ADF45343.1|	ubiquitin conjugating enzyme-3 [Eriocheir sinensis]	100%	GO:0016567;GO:0004842	6945.ISCW009979-PA	ubiquitin protein ligase, putative	98.04%	COG5078	KOG0419	_	K10573	UBE2A, UBC2, RAD6A
comp125162_c0	13	6	0.87	0.4	0.394643218931075	1	-0.926841337652566	down	0.926841337652566	up	-1.1566397054468	no	OK	743	_	_	_	_	_	_	_	_	_	_	_	None	_
comp125172_c0	4	7	0.37	0.66	0.633150091620857	1	0.924962654947426	up	-0.924962654947426	down	-1.92334713185365	no	OK	543	_	_	_	_	_	_	_	_	_	_	_	None	_
comp12518_c0	922.17	770.32	19.07	15.85	0.88196394261373	1	-0.0978905775666874	down	0.0978905775666874	up	5.32956564416016	no	OK	394	40-1221(+)	gi|332375799|gb|AEE63040.1|	unknown [Dendroctonus ponderosae]	71%	_	7460.XP_397036	alpha/beta hydrolase 2	75.28%	COG0429	_	_	K13697	ABHD2
comp1251_c0	10	14	0.51	0.71	0.494712233867671	1	0.633934519611402	up	-0.633934519611402	down	-0.797431573178322	no	OK	323	3-971(-)	gi|390341006|ref|XP_782119.2|	PREDICTED: DNA topoisomerase 3-alpha [Strongylocentrotus purpuratus]	84%	GO:0003917;GO:0008270;GO:0005694;GO:0006265	7668.XP_782119	similar to MGC80537 protein	83.90%	COG0550	_	_	K03165	TOP3
comp12520_c0	2007.68	2315.2	100.6	115.77	0.576125825449124	1	0.367199020990114	up	-0.367199020990114	down	6.69581093766962	no	OK	276	2-829(+)	gi|270297196|ref|NP_001161929.1|	peritrophic matrix protein 14 precursor [Tribolium castaneum]	44%	GO:0004553;GO:0006030;GO:0005975;GO:0009057	_	_	_	_	_	_	K01183	E3.2.1.14
comp12521_c0	4789.98	6243.24	93.91	121.78	0.406867256276199	1	0.544177545949697	up	-0.544177545949697	down	8.05243308174723	no	OK	776	73-2400(-)	_	_	_	_	_	_	_	_	_	_	None	_
comp125224_c0	12	15	0.79	0.98	0.619280527630828	1	0.475038955133561	up	-0.475038955133561	down	-0.629568772170935	no	OK	760	_	_	_	_	_	_	_	_	_	_	_	None	_
comp12522_c0	26.96	26	2.55	2.47	1	1	0.106537047113357	up	-0.106537047113357	down	0.337872433095547	no	OK	525	_	_	_	_	_	_	_	_	_	_	_	None	_
comp125232_c0	3	8	0.38	1.02	0.33368077865829	1	1.4972788269199	up	-1.4972788269199	down	-1.91810873308606	no	OK	409	_	_	_	_	_	_	_	_	_	_	_	None	_
comp12525_c0	1013.09	639	19.43	12.19	0.446927631376346	1	-0.502600897639567	down	0.502600897639567	up	5.28403887202756	no	OK	381	1259-2401(-)	gi|393827419|gb|AFN25964.1|	innexin 1 [Cancer borealis]	92%	GO:0006810;GO:0005921;GO:0005243;GO:0007267;GO:0005886	_	_	_	_	_	_	None	_
comp12526_c0	160.2	149.82	20.19	18.99	0.922988308036616	1	0.0687685075894755	up	-0.0687685075894755	down	2.88570120662752	no	OK	412	_	_	_	_	_	_	_	_	_	_	_	None	_
comp12527_c0	1517.24	911	61.65	36.91	0.384480897238794	1	-0.573586812600139	down	0.573586812600139	up	5.83765395050203	no	OK	97	917-1207(-)	gi|195478478|ref|XP_002086504.1|	GE22818 [Drosophila yakuba]	81%	GO:0005622;GO:0008270	7245.FBpp0264818	GE19808	80.52%	_	KOG4118	_	None	_
comp12529_c0	181.81	140	9.53	7.33	0.757825812924714	1	-0.216184534425221	down	0.216184534425221	up	2.93298781166635	no	OK	944	_	_	_	_	_	_	_	_	_	_	_	None	_
comp1252_c0	16	14	0.48	0.42	1	1	-0.0301534607730273	down	0.0301534607730273	up	-0.485862554051516	no	OK	1626	_	gi|340720858|ref|XP_003398846.1|	PREDICTED: rhomboid-related protein 3-like [Bombus terrestris]	90%	GO:0004252;GO:0006508;GO:0005509;GO:0016021	7425.XP_001607800	stem cell tumor	89.38%	COG0705	KOG2289	_	K02857	RHBDL1_2_3
comp125348_c0	3	1	0.37	0.12	noTest	noTest	noTest	noTest	noTest	noTest	noTest	no	NOTEST	422	_	_	_	_	_	_	_	_	_	_	_	None	_
comp12534_c0	6284.49	5692.94	61.76	55.61	0.976506537838413	1	0.0194938280942789	up	-0.0194938280942789	down	8.15628647248726	no	OK	341	3632-4654(-)	gi|51872141|gb|AAU12180.1|	G protein beta 1 subunit [Litopenaeus vannamei]	100%	GO:0007165;GO:0004402;GO:0042967;GO:0000123;GO:0016573;GO:0004871	6945.ISCW009711-PA	THO complex subunit, putative	97.06%	COG2319	KOG0286	_	K04536	GNB1
comp12535_c0	954	1318	61.32	84.67	0.341198155608392	1	0.628136991555179	up	-0.628136991555179	down	5.77480818453797	no	OK	776	_	gi|406855548|pdb|3ZZX|A	Chain A, Crystallographic Structure Of Thioredoxin From Litopenaeus Vannamei B Chain B, Crystallographic Structure Of Thioredoxin From Litopenaeus Vannam	100%	GO:0006662;GO:0015035;GO:0009055;GO:0006118;GO:0045454	7460.XP_392963	thioredoxin 2	79.81%	COG0526	KOG0907	_	K03671	trxA
comp12537_c0	1431.9	641	66.06	29.5	0.132946910103317	0.793708931203875	-0.997381456087815	down	0.997381456087815	up	5.5988655249405	no	OK	282	1-846(+)	gi|499001488|ref|XP_004554992.1|	PREDICTED: glutamate--cysteine ligase regulatory subunit-like [Maylandia zebra]	56%	GO:0009987	_	_	_	_	_	_	K11205	GCLM
comp12538_c0	699	644	47.35	43.62	0.950505189056665	1	0.0437406819183971	up	-0.0437406819183971	down	5.00021463860858	no	OK	738	_	_	_	_	_	_	_	_	_	_	_	None	_
comp12539_c0	252	447	6.59	11.64	0.140534997955502	0.812185510170596	0.988090523260935	up	-0.988090523260935	down	4.08311969951913	no	OK	504	218-1729(-)	gi|291234381|ref|XP_002737127.1|	PREDICTED: SIL1 protein-like [Saccoglossus kowalevskii]	60%	GO:0005783	_	_	_	_	_	_	K14001	SIL1, SLS1
comp1253_c0	2	0	0.25	0	noTest	noTest	noTest	noTest	noTest	noTest	noTest	no	NOTEST	419	_	_	_	_	_	_	_	_	_	_	_	None	_
comp12540_c0	84	83	2.55	2.51	0.841456716988507	1	0.144279249653996	up	-0.144279249653996	down	1.99509217492634	no	OK	138	339-752(+)	gi|383850474|ref|XP_003700820.1|	PREDICTED: CCAAT/enhancer-binding protein gamma-like [Megachile rotundata]	77%	GO:0005667;GO:0006355;GO:0043565;GO:0045449;GO:0003700	7460.XP_001122278	similar to CCAAT/enhancer-binding protein gamma (C/EBP gamma) (Immunoglobulin enhancer-bindi [...]	85.45%	_	KOG3119	_	K10049	CEBPG
comp12541_c0	156	81	6.98	3.62	0.261407968706042	0.991591425052311	-0.781806171716395	down	0.781806171716395	up	2.47690947188465	no	OK	1100	_	_	_	_	_	_	_	_	_	_	_	None	_
comp12543_c0	1027	623.45	25.14	15.19	0.397961251760962	1	-0.558967870783913	down	0.558967870783913	up	5.28079686151646	no	OK	1983	_	_	_	_	_	_	_	_	_	_	_	None	_
comp12544_c0	2676	3077	61.78	70.7	0.579690453371908	1	0.363403355581609	up	-0.363403355581609	down	7.10799877535639	no	OK	181	105-647(+)	gi|284518961|gb|ADB92615.1|	ADP ribosylation factor 4 [Marsupenaeus japonicus]	99%	GO:0007264;GO:0004871;GO:0005525;GO:0005886;GO:0005737	7176.CPIJ003341-PA	conserved hypothetical protein	94.44%	COG1100	KOG0070	_	K07977	ARF
comp12545_c0	1868.01	1003	17.26	9.26	0.265421514794252	0.994389910586259	-0.735048632477362	down	0.735048632477362	up	6.07520059631822	no	OK	408	3902-5125(-)	gi|501293108|dbj|BAN20561.1|	conserved hypothetical protein [Riptortus pedestris]	85%	_	7165.AGAP010841-PA	AGAP010841-PA	81.73%	_	KOG0440	_	None	_
comp12546_c0	94	92	5.57	5.45	0.874469199735151	1	0.130611134277504	up	-0.130611134277504	down	2.15023834073258	no	OK	213	119-757(+)	gi|195129445|ref|XP_002009166.1|	GI13898 [Drosophila mojavensis]	56%	_	_	_	_	_	_	_	None	_
comp125482_c0	18	10	1.17	0.65	0.545468341200137	1	-0.673366504122775	down	0.673366504122775	up	-0.595747958276026	no	OK	770	_	_	_	_	_	_	_	_	_	_	_	None	_
comp12548_c0	1356	1466	56.35	60.75	0.676804349957415	1	0.274467983763667	up	-0.274467983763667	down	6.07790513184718	no	OK	234	481-1182(-)	gi|478434581|gb|AGI99530.1|	mitochondrial manganese superoxide dismutase [Penaeus monodon]	99%	GO:0004784;GO:0006801;GO:0046872;GO:0055114	7425.XP_001607380	similar to Mn superoxide dismutase	88.50%	COG0605	KOG0876	NOG120518	K04564	E1.15.1.1A, sodA, sodB, SOD2
comp125490_c0	17	5	1.75	0.52	0.119582318692441	0.75010727179804	-1.55924841606001	down	1.55924841606001	up	-0.953587248783386	no	OK	496	_	_	_	_	_	_	_	_	_	_	_	None	_
comp12549_c0	256	189	14.15	10.43	0.68801681675945	1	-0.275455801272142	down	0.275455801272142	up	3.39806851098197	no	OK	897	_	_	_	_	_	_	_	_	_	_	_	None	_
comp125502_c0	24	24	1.22	1.22	0.938413094232316	1	0.160320487786889	up	-0.160320487786889	down	0.195932823914516	no	OK	287	1-861(-)	_	_	_	_	_	_	_	_	_	_	None	_
comp12550_c0	333	471	8.61	12.12	0.322617582210127	1	0.661772846270303	up	-0.661772846270303	down	4.27674007946477	no	OK	220	1-660(+)	gi|307172990|gb|EFN64132.1|	CREB-binding protein [Camponotus floridanus]	48%	_	_	_	_	_	_	_	K04498	EP300, CREBBP, KAT3
comp12552_c0	19	167	0.6	5.29	2.63054433172352e-05	0.0012216854925216	3.27989324798755	up	-3.27989324798755	down	2.20825524966523	yes	OK	252	697-1452(-)	_	_	_	_	_	_	_	_	_	_	None	_
comp125532_c0	6	12	0.72	1.46	0.324544005242366	1	1.12795746908036	up	-1.12795746908036	down	-1.20736258054081	no	OK	429	_	_	_	_	_	_	_	_	_	_	_	None	_
comp12553_c0	347	323	9.51	8.81	0.93269736843288	1	0.0585435731508502	up	-0.0585435731508502	down	3.99737480951716	no	OK	128	1319-1702(-)	gi|321464052|gb|EFX75063.1|	simliar to lola-like protein [Daphnia pulex]	94%	_	7425.XP_001603477	similar to CG5738-PA	97.03%	_	KOG4441	NOG147729	None	_
comp12555_c0	130	88	7.48	5.06	0.56891996451484	1	-0.400010977677668	down	0.400010977677668	up	2.3657651056167	no	OK	61	67-249(-)	_	_	_	_	_	_	_	_	_	_	None	_
comp12556_c0	72	57	7.36	5.85	0.82217803103468	1	-0.17436646728345	down	0.17436646728345	up	1.61475614345633	no	OK	86	3-260(+)	gi|157112820|ref|XP_001657630.1|	hypothetical protein AaeL_AAEL006294 [Aedes aegypti]	76%	_	6945.ISCW006355-PA	glucosidase II beta subunit, putative	76.79%	_	KOG2397	_	None	_
comp12557_c0	71	29	4.08	1.67	0.139316891682558	0.808288993185289	-1.12344023048255	down	1.12344023048255	up	1.22687636955084	no	OK	863	_	_	_	_	_	_	_	_	_	_	_	None	_
comp125580_c0	3	4	0.4	0.54	noTest	noTest	noTest	noTest	noTest	noTest	noTest	no	NOTEST	391	_	_	_	_	_	_	_	_	_	_	_	None	_
comp12559_c0	353	271	23.64	18.15	0.747118493831312	1	-0.21920953283403	down	0.21920953283403	up	3.88722893505909	no	OK	135	2-406(+)	gi|498970185|ref|XP_004526747.1|	PREDICTED: ras-related protein Rac1-like [Ceratitis capitata]	96%	GO:0021799;GO:0048011;GO:0032587;GO:0019901;GO:0045216;GO:0060263;GO:0097178;GO:0010310;GO:0051668;GO:0031996;GO:0017137;GO:0007411;GO:0021831;GO:0034446;GO:0050690;GO:0071542;GO:0043652;GO:0045740;GO:0001891;GO:0030027;GO:0016032;GO:0003924;GO:0002551;GO:0006915;GO:0043552;GO:0007160;GO:0010592;GO:0035025;GO:0005525;GO:0030742;GO:0042470;GO:0030168;GO:0031295;GO:0090103;GO:0019897;GO:0000139;GO:…	8364.ENSXETP00000057501	MGC69529 protein	99.15%	COG1100	KOG0393	_	K04392	RAC1
comp12560_c0	2107.53	2098.7	62.77	62.25	0.8127875994647	1	0.155797525822604	up	-0.155797525822604	down	6.65068874088478	no	OK	235	931-1635(-)	gi|225713398|gb|ACO12545.1|	Transmembrane emp24 domain-containing protein 9 precursor [Lepeophtheirus salmonis]	92%	GO:0006810;GO:0009953;GO:0016021;GO:0005789	7159.AAEL000410-PA	glycoprotein 25l	90.48%	_	KOG1690	_	None	_
comp12561_c0	531.01	425.96	23.94	19.16	0.818494108959365	1	-0.155787908941848	down	0.155787908941848	up	4.50586679889512	no	OK	158	3-476(+)	gi|350423855|ref|XP_003493613.1|	PREDICTED: histone deacetylase complex subunit SAP18-like [Bombus impatiens]	73%	_	_	_	_	_	_	_	K14324	SAP18
comp12562_c0	281.89	216	16.3	12.47	0.739228194173966	1	-0.222449928472327	down	0.222449928472327	up	3.56178762543426	no	OK	147	77-517(+)	gi|195133576|ref|XP_002011215.1|	GI16412 [Drosophila mojavensis]	86%	GO:0015035;GO:0009055;GO:0006118;GO:0045454	7425.XP_001605234	similar to RH03087p	93.62%	COG0278	KOG0911	_	K07390	grxD, GLRX5
comp12563_c0	66	99.02	5.21	7.82	0.286855847737177	1	0.744626267764525	up	-0.744626267764525	down	1.99252259114373	no	OK	638	_	_	_	_	_	_	_	_	_	_	_	None	_
comp12564_c0	1821.2	1936	37.57	39.74	0.703389208065522	1	0.250303436289925	up	-0.250303436289925	down	6.49010925229936	no	OK	271	110-922(+)	gi|328751381|gb|ADM16544.2|	carbonic anhydrase I [Litopenaeus vannamei]	100%	GO:0006807;GO:0004089;GO:0008270;GO:0006730	_	_	_	_	_	_	K01672	E4.2.1.1
comp12565_c0	152	286	4.87	9.14	0.116537571287563	0.74233626022938	1.07261867265353	up	-1.07261867265353	down	3.41039785497559	no	OK	333	249-1247(+)	gi|220898729|gb|ACL81559.1|	cyclin H [Scylla paramamosain]	91%	GO:0000074;GO:0070985;GO:0006355;GO:0016538;GO:0019901;GO:0000079	7460.XP_393939	cyclin H	85.19%	COG5333	_	_	K06634	CCNH
comp12566_c0	2952	4044	77.95	106.32	0.348485994980123	1	0.616034155696226	up	-0.616034155696226	down	7.39714699674141	no	OK	433	391-1689(-)	gi|350402171|ref|XP_003486393.1|	PREDICTED: dolichyl-diphosphooligosaccharide--protein glycosyltransferase 48 kDa subunit-like [Bombus impatiens]	77%	GO:0016757	7176.CPIJ005168-PA	dolichyl-diphosphooligosaccharide protein glycotransferase	75.59%	_	KOG2754	_	K12670	WBP1
comp125672_c0	4	7	0.54	0.95	0.633150091620857	1	0.924962654947426	up	-0.924962654947426	down	-1.92334713185365	no	OK	389	_	_	_	_	_	_	_	_	_	_	_	None	_
comp12569_c0	63	16	3.31	0.84	0.0216742402521409	0.279910642828451	-1.80020210053296	down	1.80020210053296	up	0.876413259501832	no	OK	199	173-769(-)	_	_	_	_	_	_	_	_	_	_	None	_
comp12570_c0	78	71	8.43	7.7	1	1	0.0262455909034552	up	-0.0262455909034552	down	1.82758119006303	no	OK	475	_	gi|389613650|dbj|BAM20152.1|	conserved hypothetical protein [Papilio xuthus]	82%	_	7460.XP_001121477	similar to bc10 CG4867-PA	85.71%	_	KOG4489	_	None	_
comp12572_c0	840	677.98	19.38	15.57	0.825226215623966	1	-0.147066668467686	down	0.147066668467686	up	5.17165584201802	no	OK	574	116-1837(+)	gi|345495410|ref|XP_001602171.2|	PREDICTED: hypothetical protein LOC100118119 [Nasonia vitripennis]	75%	_	7425.XP_001602171	similar to CG8144-PK	76.79%	_	KOG2191	_	K14944	NOVA
comp12573_c0	186	185	4.38	4.34	0.825962077323458	1	0.154004046799159	up	-0.154004046799159	down	3.14714260906931	no	OK	476	92-1519(+)	gi|383855504|ref|XP_003703250.1|	PREDICTED: serine/threonine-protein kinase PAK 2-like [Megachile rotundata]	80%	GO:0004674;GO:0005524;GO:0009069;GO:0006468	7460.XP_624051	similar to Pak3 CG14895-PB, isoform B	83.15%	COG0515	KOG0578	_	K04409	PAK1
comp12575_c0	177	280	3.26	5.14	0.223082985091872	0.948467397216209	0.822731177123387	up	-0.822731177123387	down	3.46554552715012	no	OK	825	1-2475(-)	gi|242024076|ref|XP_002432456.1|	XPA-binding protein, putative [Pediculus humanus corporis]	83%	GO:0006397;GO:0005634	6945.ISCW023297-PA	pre-mRNA splicing factor Syf1, putative	82.03%	_	KOG2047	_	K12867	SYF1, XAB2
comp12577_c0	30	16	3.03	1.62	0.410206772563661	1	-0.736420516260679	down	0.736420516260679	up	0.117266159775756	no	OK	506	_	_	_	_	_	_	_	_	_	_	_	None	_
comp12578_c0	532	388	24.08	17.41	0.65895658932842	1	-0.293219500213758	down	0.293219500213758	up	4.44525237295235	no	OK	296	84-971(+)	gi|291243977|ref|XP_002741876.1|	PREDICTED: abhydrolase domain containing 14B-like [Saccoglossus kowalevskii]	71%	_	_	_	_	_	_	_	K13706	ABHD14
comp12579_c0	3152.38	954.02	140.15	42.31	0.0198279237686594	0.262920718744338	-1.56198166218994	down	1.56198166218994	up	6.57204860625349	no	OK	211	394-1026(-)	gi|414448056|gb|AFW99839.1|	troponin I [Litopenaeus vannamei]	94%	GO:0007399;GO:0005634;GO:0045214;GO:0048738;GO:0046716;GO:0003779;GO:0000280;GO:0046872;GO:0005523;GO:0007519;GO:0005861	7244.FBpp0231193	wupA	84.75%	_	KOG3977	_	None	_
comp1257_c0	6	2	0.32	0.11	noTest	noTest	noTest	noTest	noTest	noTest	noTest	no	NOTEST	236	224-934(+)	_	_	_	_	_	_	_	_	_	_	None	_
comp125801_c0	0	0	0	0	noTest	noTest	noTest	noTest	noTest	noTest	noTest	no	NOTEST	484	_	_	_	_	_	_	_	_	_	_	_	None	_
comp125803_c0	10	7	0.71	0.5	0.854436836881098	1	-0.342347017605171	down	0.342347017605171	up	-1.30925676981387	no	OK	708	_	_	_	_	_	_	_	_	_	_	_	None	_
comp12580_c0	721	859	15.1	17.9	0.530907625506903	1	0.414515669895251	up	-0.414515669895251	down	5.2449210795425	no	OK	561	629-2311(-)	gi|260806807|ref|XP_002598275.1|	hypothetical protein BRAFLDRAFT_57537 [Branchiostoma floridae]	70%	_	_	_	_	_	_	_	None	_
comp12582_c0	2099.41	1545.88	23.75	17.39	0.671166287666441	1	-0.279134386999022	down	0.279134386999022	up	6.43172478104045	no	OK	409	2557-3783(-)	gi|260817254|ref|XP_002603502.1|	hypothetical protein BRAFLDRAFT_220013 [Branchiostoma floridae]	61%	_	_	_	_	_	_	_	K00474	E1.14.11.8
comp125832_c0	12	39	0.96	3.11	0.0255173141820056	0.317183493574388	1.83973392135776	up	-1.83973392135776	down	0.314114993453782	no	OK	96	2-289(+)	_	_	_	_	_	_	_	_	_	_	None	_
comp12583_c0	133	123	5.23	4.82	0.960244505179077	1	0.0491249184514947	up	-0.0491249184514947	down	2.60904218513721	no	OK	252	415-1170(-)	gi|255918181|ref|NP_001157629.1|	nuclear undecaprenyl pyrophosphate synthase 1 [Rattus norvegicus]	69%	GO:0032502;GO:0055092;GO:0032367;GO:0005789	_	_	_	_	_	_	None	_
comp12584_c0	207	176	11.34	9.62	0.919195798555519	1	-0.07197248679251	down	0.07197248679251	up	3.18704395827844	no	OK	266	107-907(+)	_	_	_	_	_	_	_	_	_	_	None	_
comp12585_c0	105	187	7.16	12.76	0.147361846904756	0.813253510194901	0.992834009676219	up	-0.992834009676219	down	2.82297687459592	no	OK	733	_	_	_	_	_	_	_	_	_	_	_	None	_
comp12586_c0	110.89	75.37	5.89	4	0.567125640146253	1	-0.402503760898755	down	0.402503760898755	up	2.13682102512358	no	OK	932	_	_	_	_	_	_	_	_	_	_	_	None	_
comp12587_c0	5330.82	4186.96	85.11	66.48	0.77595615234451	1	-0.186490681886206	down	0.186490681886206	up	7.81900246688792	no	OK	330	141-1130(+)	gi|321456768|gb|EFX67868.1|	hypothetical protein DAPPUDRAFT_231787 [Daphnia pulex]	98%	GO:0004721;GO:0006470	7460.XP_392943	similar to protein phosphatase 1, catalytic subunit, gamma isoform	97.56%	COG0639	KOG0374	_	K06269	PPP1C
comp1258_c0	24	5	1.19	0.25	0.028743675911825	0.343643452114145	-2.05029855433871	down	2.05029855433871	up	-0.563048775295604	no	OK	268	192-995(-)	gi|321474551|gb|EFX85516.1|	hypothetical protein DAPPUDRAFT_98897 [Daphnia pulex]	47%	_	_	_	_	_	_	_	None	_
comp12590_c0	137	7	12.07	0.62	2.70592615811085e-06	0.000162355569486651	-4.08363266941146	down	4.08363266941146	up	1.71640386403247	yes	OK	145	139-573(-)	_	_	_	_	_	_	_	_	_	_	None	_
comp12591_c0	298	118	15.4	6.09	0.0862074498996483	0.646555874247363	-1.17293211624558	down	1.17293211624558	up	3.27876980038282	no	OK	957	_	_	_	_	_	_	_	_	_	_	_	None	_
comp125927_c0	15	9	1.19	0.71	0.683326794010689	1	-0.562809422077114	down	0.562809422077114	up	-0.815850817809629	no	OK	79	2-238(+)	_	_	_	_	_	_	_	_	_	_	None	_
comp12594_c0	1756.48	1658.83	103.3	97.45	0.903835660552839	1	0.0799980634044706	up	-0.0799980634044706	down	6.34766318548546	no	OK	191	271-843(-)	gi|158285911|ref|XP_308524.4|	AGAP007297-PA [Anopheles gambiae str. PEST]	73%	GO:0006744;GO:0000302;GO:0008340;GO:0005747;GO:0006120;GO:0008137;GO:0006814;GO:0015992	7070.XP_971885	lethal neo18	79.71%	_	KOG4632	_	K03961	NDUFB5
comp12596_c0	291.99	222.99	4.6	3.5	0.741023167320965	1	-0.226713944551086	down	0.226713944551086	up	3.61009286936668	no	OK	891	146-2818(+)	gi|50728914|ref|XP_416342.1|	PREDICTED: poly [ADP-ribose]	52%	GO:0044699;GO:0009987;GO:0048518	_	_	_	_	_	_	K15259	PARP7S
comp12597_c0	8152	8674.86	53.39	56.48	0.700581808183504	1	0.25169094860451	up	-0.25169094860451	down	8.65330097354794	no	OK	1685	358-5412(+)	gi|501293620|dbj|BAN20627.1|	clathrin heavy chain [Riptortus pedestris]	93%	GO:0006886;GO:0030132;GO:0030130;GO:0005198;GO:0016192	121224.XP_002424037	clathrin heavy chain, putative	92.12%	_	KOG0985	_	K04646	CLTC
comp12598_c0	237	240	7.88	7.94	0.792744406536235	1	0.179947615924639	up	-0.179947615924639	down	3.51045764628554	no	OK	305	419-1333(-)	gi|383856569|ref|XP_003703780.1|	PREDICTED: uncharacterized protein LOC100879966 [Megachile rotundata]	66%	_	_	_	_	_	_	_	None	_
comp12599_c0	405.98	257	42.51	27.6	0.458453185067595	1	-0.497336434191888	down	0.497336434191888	up	3.96728216279047	no	OK	105	73-387(-)	gi|321468955|gb|EFX79937.1|	hypothetical protein DAPPUDRAFT_103759 [Daphnia pulex]	70%	_	_	_	_	_	_	_	None	_
comp12600_c0	35	30	1.54	1.32	1	1	-0.0599419314096451	down	0.0599419314096451	up	0.628836602509511	no	OK	1118	_	_	_	_	_	_	_	_	_	_	_	None	_
comp12602_c0	67	68	2.9	3.01	0.806904032041006	1	0.18268635209771	up	-0.18268635209771	down	1.6890584668297	no	OK	1137	_	gi|478432608|gb|AGI98173.1|	beta-thymosin 5 [Pacifastacus leniusculus]	79%	_	_	_	_	_	_	_	None	_
comp12603_c0	636	146	38.4	9.47	0.00457444133478084	0.0889116766478529	-1.95933850838323	down	1.95933850838323	up	4.17295510605866	no	OK	180	253-792(-)	gi|507573862|ref|XP_004670514.1|	PREDICTED: uncharacterized protein C1orf50 homolog [Jaculus jaculus]	84%	_	7955.ENSDARP00000095911	Uncharacterized protein C1orf50 homolog	79.38%	_	_	NOG84695	None	_
comp12607_c0	35	28.94	2.48	2.05	0.951982989001519	1	-0.108463320481764	down	0.108463320481764	up	0.605433068692835	no	OK	60	2-181(-)	_	_	_	_	_	_	_	_	_	_	None	_
comp12608_c0	179	204.56	4.02	4.57	0.59873183058907	1	0.357186432534754	up	-0.357186432534754	down	3.20224433434773	no	OK	2158	_	_	_	_	_	_	_	_	_	_	_	None	_
comp1260_c0	2	0	0.3	0	noTest	noTest	noTest	noTest	noTest	noTest	noTest	no	NOTEST	355	_	_	_	_	_	_	_	_	_	_	_	None	_
comp12610_c0	220	212	8.19	7.86	0.880792184229703	1	0.108424119196078	up	-0.108424119196078	down	3.36556002311335	no	OK	1316	_	gi|67083823|gb|AAY66846.1|	vitamin K epoxide reductase complex subunit 1 precursor [Ixodes scapularis]	71%	_	8090.ENSORLP00000014137	vitamin K epoxide reductase complex, subunit 1	80.00%	_	KOG0359	_	None	_
comp12611_c0	439	579	32.66	43.09	0.399539927491626	1	0.56105160606946	up	-0.56105160606946	down	4.6146152203308	no	OK	675	_	gi|195059479|ref|XP_001995645.1|	GH17869 [Drosophila grimshawi]	90%	_	7222.FBpp0151775	GH17869	90.14%	_	KOG3808	_	None	_
comp126127_c0	0	224	0	7.16	6.62620622802182e-13	1.29311418510487e-10	9.8921406928357	up	-9.8921406928357	down	2.49203655716958	yes	OK	449	66-1412(-)	gi|3915087|sp|Q25009.1|TBB1_HOMAM	RecName: Full=Tubulin beta-1 chain; AltName: Full=Beta-I tubulin beta-I tubulin [Homarus americanus]	92%	GO:0005874;GO:0006184;GO:0005200;GO:0005737;GO:0003924;GO:0051258;GO:0007017;GO:0005525	7460.XP_392313	tubulin beta-1	93.19%	COG5023	KOG1375	_	K07375	TUBB
comp12612_c0	434.89	357.46	4.97	4.06	0.859532001578393	1	-0.123024656910816	down	0.123024656910816	up	4.23375800276974	no	OK	4211	_	gi|242076820|ref|XP_002448346.1|	hypothetical protein SORBIDRAFT_06g025540 [Sorghum bicolor]	93%	GO:0000166;GO:0004386	_	_	_	_	_	_	K12811	DDX46, PRP5
comp12613_c0	222	144	13.37	8.66	0.495857787360699	1	-0.461854617503955	down	0.461854617503955	up	3.11133283450074	no	OK	826	_	_	_	_	_	_	_	_	_	_	_	None	_
comp12614_c0	101.39	69	5.17	3.51	0.585250278263085	1	-0.386539092791842	down	0.386539092791842	up	2.0075334717831	no	OK	970	_	_	_	_	_	_	_	_	_	_	_	None	_
comp12615_c0	5268	6272.16	51.08	60.29	0.527925010668259	1	0.413640912836059	up	-0.413640912836059	down	8.11366429943066	no	OK	1214	3-3644(+)	gi|405966738|gb|EKC31981.1|	Eukaryotic translation initiation factor 4 gamma 3 [Crassostrea gigas]	56%	_	_	_	_	_	_	_	K03260	EIF4G
comp12617_c0	383	551.83	39.43	57	0.300593108057333	1	0.688935039105314	up	-0.688935039105314	down	4.49528606246599	no	OK	497	_	gi|18027726|gb|AAL55824.1|AF318317_1	unknown [Homo sapiens]	53%	GO:0002275;GO:0044425;GO:0005764;GO:0030141;GO:0043299;GO:0019905;GO:0002444;GO:0005886	_	_	_	_	_	_	None	_
comp12619_c0	281	281	8.41	8.37	0.816981387334026	1	0.161844883626702	up	-0.161844883626702	down	3.74657675846122	no	OK	322	549-1514(-)	gi|260808570|ref|XP_002599080.1|	hypothetical protein BRAFLDRAFT_281462 [Branchiostoma floridae]	75%	GO:0050908;GO:0016740;GO:0042462	7739.JGI281462	hypothetical protein	76.69%	COG0020	KOG1602	_	K11778	DHDDS, RER2, SRT1
comp12621_c0	1225	1170.87	38.73	36.88	0.883974487945566	1	0.0969278450186057	up	-0.0969278450186057	down	5.83687140777188	no	OK	369	1-1107(+)	gi|321475286|gb|EFX86249.1|	hypothetical protein DAPPUDRAFT_222251 [Daphnia pulex]	89%	GO:0006099;GO:0000287;GO:0005759;GO:0004449;GO:0005875;GO:0005811;GO:0051287	7070.XP_970030	similar to isocitrate dehydrogenase	90.06%	COG0473	KOG0785	_	K00030	IDH3
comp12626_c0	337	351	12.83	13.32	0.747268552197461	1	0.220550940731417	up	-0.220550940731417	down	4.04004229352292	no	OK	1287	_	_	_	_	_	_	_	_	_	_	_	None	_
comp12628_c0	1643	1632	173.63	173.11	0.81730883259613	1	0.152274077268731	up	-0.152274077268731	down	6.28928789909703	no	OK	114	54-395(+)	gi|506965345|gb|AGM32063.1|	putative NADH: ubiquinone dehydrogenase [Coptotermes formosanus]	78%	GO:0006120;GO:0006744;GO:0005739;GO:0015992;GO:0006814;GO:0008137	_	_	_	_	_	_	K03960	NDUFB4
comp12629_c0	325.97	219.99	9.47	6.37	0.551198834403845	1	-0.40500099924338	down	0.40500099924338	up	3.68967283583117	no	OK	1676	_	_	_	_	_	_	_	_	_	_	_	None	_
comp12630_c0	460.98	811	7.9	13.83	0.14277171760133	0.813253510194901	0.976517598034418	up	-0.976517598034418	down	4.94687950785979	no	OK	883	25-2673(-)	gi|512931491|ref|XP_004932316.1|	PREDICTED: probable ATP-dependent RNA helicase Dbp73D-like [Bombyx mori]	62%	_	_	_	_	_	_	_	K14807	DDX51, DBP6
comp12631_c0	3177.67	3619.77	69.02	78.24	0.593733979908038	1	0.34983348742069	up	-0.34983348742069	down	7.34842359340704	no	OK	547	519-2159(-)	gi|242009697|ref|XP_002425619.1|	T-complex protein 1 subunit theta, putative [Pediculus humanus corporis]	81%	GO:0006457;GO:0005524;GO:0051082;GO:0005737	7070.XP_975299	similar to chaperonin	79.56%	COG0459	KOG0362	_	K09500	CCT8
comp12632_c0	100	64	3.55	2.26	0.503698888127686	1	-0.480361766479848	down	0.480361766479848	up	1.95345683766141	no	OK	360	79-1158(+)	gi|268553463|ref|XP_002634717.1|	C. briggsae CBR-GRSP-2 protein [Caenorhabditis briggsae]	45%	_	_	_	_	_	_	_	None	_
comp12633_c0	1906.36	2544	78.33	104.23	0.379042499898851	1	0.578473261619733	up	-0.578473261619733	down	6.74337860328335	no	OK	1195	_	gi|157134514|ref|XP_001656348.1|	copper chaperone Atox1, putative [Aedes aegypti]	82%	GO:0055070;GO:0046872;GO:0030001	7159.AAEL003136-PA	copper chaperone Atox1, putative	85.07%	COG2608	KOG1603	_	K07213	ATOX1, ATX1, copZ
comp12634_c0	628	497	6.58	5.18	0.793235882193864	1	-0.175451547493018	down	0.175451547493018	up	4.73864974976991	no	OK	382	296-1441(+)	gi|241153281|ref|XP_002407032.1|	serine/threonine protein kinase, putative [Ixodes scapularis]	65%	GO:0016772	7460.XP_392808	tribbles	78.57%	COG0515	_	_	K08814	TRIB
comp12635_c0	11918.1	8443.24	261.83	184.6	0.608495025440279	1	-0.335317448267755	down	0.335317448267755	up	8.91196120009656	no	OK	677	2-2032(+)	gi|91078182|ref|XP_967647.1|	PREDICTED: similar to galactosidase, beta 1-like 2 [Tribolium castaneum]	62%	GO:0016787	_	_	_	_	_	_	None	_
comp12636_c0	63	80	3.18	4.03	0.490539064502019	1	0.504852794331567	up	-0.504852794331567	down	1.78004617179354	no	OK	980	_	gi|159488530|ref|XP_001702260.1|	DEAH-box RNA helicase [Chlamydomonas reinhardtii]	58%	GO:0097159;GO:1901363;GO:0016787	_	_	_	_	_	_	K12815	DHX38, PRP16
comp12637_c0	114	129	3.85	4.34	0.637514176899225	1	0.339625297737133	up	-0.339625297737133	down	2.54138410437994	no	OK	1446	_	_	_	_	_	_	_	_	_	_	_	None	_
comp12638_c0	121	133	4.87	5.33	0.663794186552704	1	0.297820886450596	up	-0.297820886450596	down	2.60420103073534	no	OK	1220	_	_	_	_	_	_	_	_	_	_	_	None	_
comp12639_c0	584.99	499.83	6.59	5.6	0.925873495882759	1	-0.0644900411991158	down	0.0644900411991158	up	4.68946611384583	no	OK	118	3735-4088(+)	_	_	_	_	_	_	_	_	_	_	None	_
comp12640_c0	698.8	390	72.25	40.46	0.307769983755854	1	-0.679501753580661	down	0.679501753580661	up	4.67829505347324	no	OK	495	_	_	_	_	_	_	_	_	_	_	_	None	_
comp126420_c0	5	3	0.64	0.38	noTest	noTest	noTest	noTest	noTest	noTest	noTest	no	NOTEST	409	_	_	_	_	_	_	_	_	_	_	_	None	_
comp12642_c0	54	61	2.71	3.06	0.669884710697787	1	0.336372342831052	up	-0.336372342831052	down	1.46131812342585	no	OK	984	_	_	_	_	_	_	_	_	_	_	_	None	_
comp12643_c0	2939.03	3065.02	135.2	140.66	0.734473444871669	1	0.222531912210235	up	-0.222531912210235	down	7.16569096704997	no	OK	137	165-575(+)	gi|301153758|gb|ADK66280.1|	intracellular fatty acid-binding protein [Litopenaeus vannamei]	100%	GO:0008289;GO:0006810;GO:0005215	7260.FBpp0240930	GK11787	75.19%	_	KOG4015	_	None	_
comp12645_c0	2303.41	3447.04	28.55	42.49	0.258622233297892	0.987637194584865	0.743748988749073	up	-0.743748988749073	down	7.11759097425309	no	OK	787	404-2764(+)	gi|345489014|ref|XP_001600649.2|	PREDICTED: eukaryotic translation initiation factor 4 gamma 2-like [Nasonia vitripennis]	70%	GO:0003676	_	_	_	_	_	_	K03260	EIF4G
comp12647_c0	114	123	11.18	12.1	0.707691795259281	1	0.27104104439811	up	-0.27104104439811	down	2.50352873281907	no	OK	520	_	_	_	_	_	_	_	_	_	_	_	None	_
comp12648_c0	1340	284	22.79	4.8	0.0024928984669007	0.0552959797709777	-2.07536741264764	down	2.07536741264764	up	5.2246772647615	no	OK	511	220-1752(+)	gi|321454615|gb|EFX65779.1|	hypothetical protein DAPPUDRAFT_204241 [Daphnia pulex]	67%	GO:0044710	_	_	_	_	_	_	K11394	PRODH2
comp1264_c0	2	3	0.18	0.27	noTest	noTest	noTest	noTest	noTest	noTest	noTest	no	NOTEST	573	_	_	_	_	_	_	_	_	_	_	_	None	_
comp12651_c0	402	238	13.54	7.99	0.377469350824222	1	-0.593762671081991	down	0.593762671081991	up	3.91385574472576	no	OK	465	15-1409(+)	gi|345485278|ref|XP_001599273.2|	PREDICTED: mitochondrial import inner membrane translocase subunit TIM44-like isoform 1 [Nasonia vitripennis]	80%	_	7425.XP_001599273	similar to mitochondrial import inner membrane translocase subunit tim44	82.32%	COG4395	KOG2580	_	None	_
comp12652_c0	215	166	6.76	5.2	0.767517667560628	1	-0.210885816195866	down	0.210885816195866	up	3.17580695046655	no	OK	267	750-1550(-)	gi|443688282|gb|ELT91023.1|	hypothetical protein CAPTEDRAFT_156434 [Capitella teleta]	66%	_	_	_	_	_	_	_	None	_
comp12654_c0	814	992	109.85	134.77	0.499511876079404	1	0.447175338172739	up	-0.447175338172739	down	5.4387055013117	no	OK	387	_	gi|170033014|ref|XP_001844374.1|	conserved hypothetical protein [Culex quinquefasciatus]	64%	_	_	_	_	_	_	_	None	_
comp12655_c0	261.02	131.99	25.24	12.8	0.229514911476228	0.952971325613577	-0.820404971387418	down	0.820404971387418	up	3.20499087170823	no	OK	527	_	_	_	_	_	_	_	_	_	_	_	None	_
comp12657_c0	284	197	6.46	4.46	0.584829613830209	1	-0.365320035389522	down	0.365320035389522	up	3.50790144015505	no	OK	250	1384-2133(-)	gi|321467979|gb|EFX78966.1|	hypothetical protein DAPPUDRAFT_304984 [Daphnia pulex]	60%	_	_	_	_	_	_	_	K00569	E2.1.1.67, tpmT
comp12658_c0	100	268	2.32	6.22	0.0218419670628364	0.2817001359506	1.58168749511613	up	-1.58168749511613	down	3.17030106819331	no	OK	578	164-1897(+)	gi|443698714|gb|ELT98572.1|	hypothetical protein CAPTEDRAFT_226350 [Capitella teleta]	51%	_	_	_	_	_	_	_	None	_
comp12659_c0	71.48	53.05	6.13	4.56	0.738786658930445	1	-0.258783537165124	down	0.258783537165124	up	1.55572511334919	no	OK	54	429-590(-)	_	_	_	_	_	_	_	_	_	_	None	_
comp12660_c0	613.56	466	20.13	15.52	0.725370755369862	1	-0.235809818171477	down	0.235809818171477	up	4.67811249463686	no	OK	226	33-710(+)	gi|91089049|ref|XP_969998.1|	PREDICTED: similar to AGAP011768-PA [Tribolium castaneum]	81%	_	7070.XP_969998	similar to AGAP011768-PA	81.88%	_	KOG3601	_	K04364	GRB2
comp12661_c0	9844.19	8330.5	136.09	114.51	0.904080017609942	1	-0.0789372635635998	down	0.0789372635635998	up	8.75514118446069	no	OK	210	167-796(+)	gi|241780604|ref|XP_002400201.1|	E3 ubiquitin ligase, putative [Ixodes scapularis]	75%	GO:0046872;GO:0003824	6945.ISCW015449-PA	E3 ubiquitin ligase, putative	78.23%	COG5082	KOG4400	_	K09250	CNBP
comp12663_c0	70	54	3.59	2.77	0.78975416640848	1	-0.211547172704513	down	0.211547172704513	up	1.55685510081911	no	OK	963	_	_	_	_	_	_	_	_	_	_	_	None	_
comp12664_c0	144	119	19.88	16.55	0.883705945121822	1	-0.112903178834358	down	0.112903178834358	up	2.64373892112802	no	OK	379	_	_	_	_	_	_	_	_	_	_	_	None	_
comp12667_c0	257	214	11.61	9.64	0.882658617493278	1	-0.102060190348549	down	0.102060190348549	up	3.48460124773634	no	OK	288	34-897(-)	gi|383849439|ref|XP_003700352.1|	PREDICTED: F-actin-capping protein subunit alpha-like [Megachile rotundata]	83%	GO:0003779;GO:0030036;GO:0008290	7460.XP_624862	similar to F-actin capping protein subunit alpha	83.27%	_	KOG0836	_	K10364	CAPZA
comp12668_c0	2195.76	2234	52.02	52.68	0.776335824969006	1	0.186718797342604	up	-0.186718797342604	down	6.7260677496177	no	OK	590	2-1771(+)	gi|157106533|ref|XP_001649366.1|	lysyl-tRNA synthetase [Aedes AAEL014702-PA [Aedes aegypti]	83%	GO:0006430;GO:0005524;GO:0009085;GO:0004824;GO:0005737;GO:0003676	7159.AAEL014702-PA	lysyl-tRNA synthetase	84.69%	COG1190	KOG1885	_	K04567	KARS, lysS
comp12670_c0	1711.34	1216.06	23.77	16.79	0.615435865607207	1	-0.330650465133038	down	0.330650465133038	up	6.11382837538585	no	OK	382	2323-3468(-)	gi|332025611|gb|EGI65773.1|	Cell cycle control protein 50A [Acromyrmex echinatior]	73%	_	_	_	_	_	_	_	None	_
comp12671_c0	235.87	324.59	25.96	35.87	0.352946984789953	1	0.623075642796622	up	-0.623075642796622	down	3.75635439729073	no	OK	467	_	_	_	_	_	_	_	_	_	_	_	None	_
comp12672_c0	430.99	299	14.25	9.85	0.586163885872594	1	-0.365298985362941	down	0.365298985362941	up	4.10962869893488	no	OK	353	170-1228(+)	gi|332021550|gb|EGI61915.1|	Methylosome protein 50 [Acromyrmex echinatior]	50%	_	_	_	_	_	_	_	K13221	WDR77, MEP50
comp12675_c0	560.14	608	6.85	7.39	0.672135607554393	1	0.28051303489022	up	-0.28051303489022	down	4.80532038691678	no	OK	162	3451-3936(-)	gi|332021086|gb|EGI61473.1|	Ras-like GTP-binding protein RhoL [Acromyrmex echinatior]	73%	GO:0000166	7425.NP_001153487	rho-like	76.16%	COG1100	KOG0393	_	None	_
comp12677_c0	3465.64	3420.02	202.82	199.92	0.82786091421764	1	0.142703043164094	up	-0.142703043164094	down	7.3612046804667	no	OK	159	103-579(+)	gi|328796228|gb|AEB40303.1|	mitochondrial ATP synthase delta subunit precursor [Litopenaeus vannamei]	100%	GO:0006119;GO:0015986;GO:0045261;GO:0046933;GO:0046961	7070.XP_968285	similar to ATP synthase delta chain, mitochondrial	87.59%	COG0355	KOG1758	_	K02134	ATPeF1D, ATP5D
comp12678_c0	1961.45	2194	20.74	23.06	0.621937006275639	1	0.32392365082704	up	-0.32392365082704	down	6.63742598934741	no	OK	776	300-2627(+)	gi|91086225|ref|XP_972341.1|	PREDICTED: similar to oligosaccharyl transferase [Tribolium castaneum]	91%	GO:0018279;GO:0008250;GO:0004579	7070.XP_972341	similar to CG7748-PA	90.78%	COG1287	KOG2292	_	K07151	STT3
comp12679_c0	2492	2450	34.17	33.41	0.83440187538389	1	0.137452512947822	up	-0.137452512947822	down	6.88248237667382	no	OK	540	224-1843(+)	gi|291233684|ref|XP_002736781.1|	PREDICTED: eukaryotic translation initiation factor 3 subunit 6 interacting protein-like [Saccoglossus kowalevskii]	82%	GO:0005840;GO:0006446;GO:0003743;GO:0005852	7739.JGI287258	hypothetical protein	82.49%	_	KOG3677	_	K15029	EIF3L
comp12680_c0	19	34	2.45	4.42	0.226132133294651	0.950195408133954	0.991593175851924	up	-0.991593175851924	down	0.355584813075443	no	OK	403	_	_	_	_	_	_	_	_	_	_	_	None	_
comp12681_c0	23	20	1.39	1.2	1	1	-0.0391890439139851	down	0.0391890439139851	up	0.0332689736281505	no	OK	826	_	_	_	_	_	_	_	_	_	_	_	None	_
comp12682_c0	66	29.63	3.91	1.75	0.206639086333149	0.921112396238811	-0.96997070328698	down	0.96997070328698	up	1.17120970578913	no	OK	839	_	_	_	_	_	_	_	_	_	_	_	None	_
comp12684_c0	11	6	1.3	0.71	0.580435588657284	1	-0.69104506120763	down	0.69104506120763	up	-1.31363485661173	no	OK	436	_	_	_	_	_	_	_	_	_	_	_	None	_
comp12686_c0	311	430.01	3.81	5.23	0.346312845522235	1	0.628978077847297	up	-0.628978077847297	down	4.15811863907293	no	OK	984	979-3930(-)	gi|195450080|ref|XP_002072355.1|	GK22368 [Drosophila willistoni]	56%	_	_	_	_	_	_	_	None	_
comp12687_c0	436	715	8.57	13.99	0.188594264340581	0.883550543444895	0.875206537702952	up	-0.875206537702952	down	4.80005693143059	no	OK	758	99-2372(-)	gi|326930049|ref|XP_003211165.1|	PREDICTED: THO complex subunit 5 homolog [Meleagris gallopavo]	61%	_	_	_	_	_	_	_	K13174	THOC5
comp12689_c0	96	70	2.21	1.6	0.685258951511925	1	-0.292797694218786	down	0.292797694218786	up	1.97550597753384	no	OK	2110	_	_	_	_	_	_	_	_	_	_	_	None	_
comp1268_c0	4	4	0.49	0.49	noTest	noTest	noTest	noTest	noTest	noTest	noTest	no	NOTEST	423	_	_	_	_	_	_	_	_	_	_	_	None	_
comp12690_c0	140	156	8.24	9.18	0.644178602210589	1	0.317570464370897	up	-0.317570464370897	down	2.82556561590969	no	OK	233	63-761(+)	gi|18700487|dbj|BAB85210.1|	eukaryotic initiation factor elF4E like protein [Marsupenaeus japonicus]	99%	GO:0005840;GO:0006446;GO:0003743	7739.JGI265613	annotation not available	86.21%	COG5053	KOG1669	_	K03259	EIF4E
comp12691_c0	362	173	47.64	22.91	0.182010097550351	0.883550543444895	-0.902314208970883	down	0.902314208970883	up	3.64773199742912	no	OK	87	136-396(-)	_	_	_	_	_	_	_	_	_	_	None	_
comp12694_c0	10436	10113.57	320.62	309.49	0.858395629480004	1	0.116770719038205	up	-0.116770719038205	down	8.93788564735589	no	OK	351	470-1522(-)	gi|327272772|ref|XP_003221158.1|	PREDICTED: phosphate carrier protein, mitochondrial-like isoform 1 [Anolis carolinensis]	88%	GO:0055085;GO:0016021;GO:0005743	6945.ISCW014488-PA	Der_and-312 phosphate carrier protein, putative	82.44%	_	KOG0767	_	K15102	SLC25A3, PHC, PIC
comp12695_c0	793	783	16.67	16.38	0.830324071473119	1	0.143634646745175	up	-0.143634646745175	down	5.23379427017166	no	OK	2304	_	_	_	_	_	_	_	_	_	_	_	None	_
comp1269_c0	2	3	0.16	0.25	noTest	noTest	noTest	noTest	noTest	noTest	noTest	no	NOTEST	65	3-197(+)	_	_	_	_	_	_	_	_	_	_	None	_
comp12700_c0	1347.37	463	36.12	12.36	0.039744386999176	0.418326048243484	-1.37822466122112	down	1.37822466122112	up	5.39441696603012	no	OK	294	147-1028(+)	gi|47086549|ref|NP_997915.1|	jun B proto-oncogene b [Danio rerio]	57%	GO:0005667;GO:0006355;GO:0043565;GO:0045449;GO:0003700;GO:0031101	9796.ENSECAP00000021482	jun oncogene	85.71%	_	KOG0837	_	K04448	JUN
comp12701_c0	53	35	4.91	3.25	0.581377515887094	1	-0.43412329104013	down	0.43412329104013	up	1.05735953309946	no	OK	549	_	_	_	_	_	_	_	_	_	_	_	None	_
comp12702_c0	76	82	3.82	4.11	0.713523582451995	1	0.270755865430843	up	-0.270755865430843	down	1.91830404629975	no	OK	983	_	_	_	_	_	_	_	_	_	_	_	None	_
comp12703_c0	824	898	39.58	43.04	0.665157307878764	1	0.285976711966524	up	-0.285976711966524	down	5.36555699496377	no	OK	1027	_	_	_	_	_	_	_	_	_	_	_	None	_
comp12705_c0	24	59	0.5	1.21	0.0633408165007558	0.548099002556596	1.44964382282399	up	-1.44964382282399	down	1.01382413305191	no	OK	611	253-2085(+)	gi|478259121|gb|ENN79048.1|	hypothetical protein YQE_04495, partial [Dendroctonus ponderosae]	76%	GO:0005622;GO:0008270;GO:0003676	7460.Q6VMG8	Kruppel-like protein 1	88.06%	COG5048	KOG1721	_	None	_
comp12706_c0	8265.82	8033.46	226.15	218.85	0.853699297969127	1	0.120734535949873	up	-0.120734535949873	down	8.60364098310657	no	OK	557	1-1671(+)	gi|326579691|gb|ADZ96217.1|	JHE-like carboxylesterase 1 [Pandalopsis japonica]	67%	_	_	_	_	_	_	_	None	_
comp127076_c0	16	12	2.23	1.69	0.904233419656591	1	-0.248565626732951	down	0.248565626732951	up	-0.588987423230641	no	OK	375	_	_	_	_	_	_	_	_	_	_	_	None	_
comp12707_c0	6669.98	5853.17	101.95	88.98	0.967928733132162	1	-0.0265207007402114	down	0.0265207007402114	up	8.21931197295639	no	OK	240	2436-3155(-)	gi|292807619|gb|ADE42873.1|	ADP-ribosylation factor 1 [Marsupenaeus japonicus]	100%	GO:0007264;GO:0005622;GO:0005525	7237.FBpp0274997	GA21036	100.00%	COG1100	KOG0070	_	K07977	ARF
comp12708_c0	1793.98	1888	50.86	53.3	0.720079964894827	1	0.23563560305175	up	-0.23563560305175	down	6.46060883836024	no	OK	367	94-1194(+)	gi|66514467|ref|XP_394753.2|	PREDICTED: GTP-binding protein 128up-like isoform 1 [Apis mellifera]	94%	GO:0005525	7460.XP_394753	GTP-binding protein 128up	93.70%	COG1163	KOG1487	_	None	_
comp12709_c0	154	158	4.4	4.49	0.784188829365818	1	0.198664780664126	up	-0.198664780664126	down	2.89841005914576	no	OK	387	544-1704(-)	gi|241997530|ref|XP_002433414.1|	WD-repeat protein, putative [Ixodes scapularis]	62%	GO:0005515	6945.ISCW015562-PA	WD-repeat protein, putative	83.84%	COG2319	_	_	K11887	PAAF1, RPN14
comp1270_c0	2	3	0.2	0.3	noTest	noTest	noTest	noTest	noTest	noTest	noTest	no	NOTEST	510	_	_	_	_	_	_	_	_	_	_	_	None	_
comp12710_c0	167	125	5.04	3.76	0.712207485993654	1	-0.255489325430139	down	0.255489325430139	up	2.79090822243119	no	OK	464	1-1392(+)	gi|321473779|gb|EFX84746.1|	hypothetical protein DAPPUDRAFT_314610 [Daphnia pulex]	75%	_	7425.XP_001599747	similar to conserved hypothetical protein	75.68%	_	_	NOG68237	None	_
comp12712_c0	143	114	2.44	1.93	0.828889679970415	1	-0.164670502820403	down	0.164670502820403	up	2.60910762361945	no	OK	2832	_	_	_	_	_	_	_	_	_	_	_	None	_
comp127133_c0	3	8	0.38	1.01	0.33368077865829	1	1.4972788269199	up	-1.4972788269199	down	-1.91810873308606	no	OK	415	_	_	_	_	_	_	_	_	_	_	_	None	_
comp12713_c0	177	109	9.94	6.12	0.436654069009903	1	-0.536462897498588	down	0.536462897498588	up	2.75379619482326	no	OK	167	256-756(-)	_	_	_	_	_	_	_	_	_	_	None	_
comp127148_c0	48	43	1.82	1.62	1	1	0.00327299414773745	up	-0.00327299414773745	down	1.11563192994901	no	OK	311	1-933(+)	gi|383865520|ref|XP_003708221.1|	PREDICTED: 1-acyl-sn-glycerol-3-phosphate acyltransferase alpha-like [Megachile rotundata]	72%	GO:0008654;GO:0000502;GO:0046486;GO:0042967;GO:0003841	_	_	_	_	_	_	K13509	LPAAT, AGPAT1, AGPAT2
comp12716_c0	546	439	18.71	14.99	0.819891071107955	1	-0.15261344531524	down	0.15261344531524	up	4.54755591632995	no	OK	1426	_	gi|149017125|gb|EDL76176.1|	WD repeat domain 33 (predicted) [Rattus norvegicus]	45%	_	_	_	_	_	_	_	K15542	PFS2
comp12719_c0	1695.32	1362.01	46.12	36.89	0.815949852015456	1	-0.153544611404153	down	0.153544611404153	up	6.18139484795743	no	OK	1788	_	_	_	_	_	_	_	_	_	_	_	None	_
comp12720_c0	1751.97	1211	229.92	159.94	0.573219108804016	1	-0.370751479366694	down	0.370751479366694	up	6.13037033402973	no	OK	63	128-316(-)	gi|157110173|ref|XP_001650983.1|	ubiquinol cytochrome C oxidoreductase-subunit 6.4kD-subunit, putative [Aedes aegypti]	64%	_	_	_	_	_	_	_	K00420	QCR10, UQCR
comp12722_c0	71	140	4.87	9.61	0.104003288469156	0.705547870923395	1.13859947876149	up	-1.13859947876149	down	2.3570258973606	no	OK	729	_	_	_	_	_	_	_	_	_	_	_	None	_
comp12723_c0	701	697	11.26	11.14	0.819008226537291	1	0.153678031174062	up	-0.153678031174062	down	5.06116276201794	no	OK	831	356-2848(-)	gi|380017825|ref|XP_003692845.1|	PREDICTED: LOW QUALITY PROTEIN: U3 small nucleolar RNA-associated protein 14 homolog A-like [Apis florea]	62%	_	_	_	_	_	_	_	K14567	UTP14
comp12724_c0	273	448	5.83	9.52	0.190822426067576	0.883550543444895	0.875951660720438	up	-0.875951660720438	down	4.12503182983433	no	OK	687	24-2084(+)	gi|328784514|ref|XP_393145.3|	PREDICTED: THO complex subunit 1-like isoform 1 [Apis mellifera]	64%	_	_	_	_	_	_	_	K12878	THOC1
comp12725_c0	70	62	4.4	3.9	1	1	-0.0130485444761471	down	0.0130485444761471	up	1.65183702857015	no	OK	792	_	_	_	_	_	_	_	_	_	_	_	None	_
comp12726_c0	759.04	586	17.86	13.72	0.750306778023139	1	-0.211131407563674	down	0.211131407563674	up	4.99533943800499	no	OK	318	1108-2061(-)	gi|241687507|ref|XP_002411702.1|	DNA replication factor/protein phosphatase inhibitor SET/SPR-2, putative [Ixodes scapularis]	83%	GO:0005634;GO:0006334	7739.JGI62810	annotation not available	80.53%	_	KOG1508	NOG241464	K11290	SET, TAF1, I2PP2A
comp127282_c0	11	6	0.84	0.46	0.580435588657284	1	-0.69104506120763	down	0.69104506120763	up	-1.31363485661173	no	OK	658	_	_	_	_	_	_	_	_	_	_	_	None	_
comp12729_c0	1056.9	1159.18	44.34	48.5	0.654895969945752	1	0.294827308201746	up	-0.294827308201746	down	5.72969440395242	no	OK	258	122-895(+)	gi|499001016|ref|XP_004554873.1|	PREDICTED: interferon alpha-inducible protein 27-like protein 2B-like isoform X1 [Maylandia zebra]	71%	GO:0016021	_	_	_	_	_	_	None	_
comp12730_c0	131.98	125.72	10.02	9.55	0.908083613002455	1	0.0946912228869467	up	-0.0946912228869467	down	2.62145921346105	no	OK	662	_	_	_	_	_	_	_	_	_	_	_	None	_
comp12731_c0	326	282.85	10.01	8.65	0.954325987062863	1	-0.0420466347057476	down	0.0420466347057476	up	3.85691831737058	no	OK	492	113-1591(+)	gi|340724054|ref|XP_003400400.1|	PREDICTED: pre-mRNA-splicing factor SLU7-like [Bombus terrestris]	77%	GO:0008270;GO:0003676	7425.XP_001599545	similar to step ii splicing factor slu7	80.89%	_	KOG2560	_	K12819	SLU7
comp12732_c0	1914.96	1896.32	104.03	102.86	0.822652239217772	1	0.147583953514588	up	-0.147583953514588	down	6.50783525498448	no	OK	129	251-637(+)	gi|383857871|ref|XP_003704427.1|	PREDICTED: zinc finger protein 256-like [Megachile rotundata]	90%	GO:0006397;GO:0042254;GO:0003723;GO:0005681;GO:0005730;GO:0008380	7425.XP_001601361	similar to hoip-prov protein	90.32%	COG1358	KOG3387	_	K12845	SNU13, NHP2L
comp127331_c0	3	7	0.31	0.72	0.442578710644678	1	1.31052690800476	up	-1.31052690800476	down	-2.05797939291698	no	OK	502	_	_	_	_	_	_	_	_	_	_	_	None	_
comp12733_c0	106	109	2.9	2.97	0.783054216928508	1	0.201783639357233	up	-0.201783639357233	down	2.36114600517879	no	OK	1778	_	_	_	_	_	_	_	_	_	_	_	None	_
comp12734_c0	223.65	222	12.95	12.83	0.831491954519544	1	0.148882944732293	up	-0.148882944732293	down	3.41266413078011	no	OK	858	_	_	_	_	_	_	_	_	_	_	_	None	_
comp12735_c0	121.02	76.98	13.6	8.69	0.487360530564486	1	-0.488817866866915	down	0.488817866866915	up	2.22483171899241	no	OK	152	1-459(+)	_	_	_	_	_	_	_	_	_	_	None	_
comp12736_c0	874.03	1217.99	32.94	45.75	0.331925710871028	1	0.640641408698325	up	-0.640641408698325	down	5.65605104031653	no	OK	135	108-512(+)	gi|156548876|ref|XP_001606447.1|	PREDICTED: histone H2A.J [Nasonia vitripennis]	96%	GO:0005634;GO:0003677;GO:0046982;GO:0006334;GO:0042742;GO:0000786	7425.XP_001606447	histone H2A	99.12%	COG5262	KOG1756	_	K11251	H2A
comp12739_c0	118.08	92	2.53	1.96	0.777241955651951	1	-0.196620973648642	down	0.196620973648642	up	2.31698228780488	no	OK	2265	_	_	_	_	_	_	_	_	_	_	_	None	_
comp127408_c0	7	7.07	0.66	0.66	1	1	0.156408758638654	up	-0.156408758638654	down	-1.58301235499706	no	OK	542	_	_	_	_	_	_	_	_	_	_	_	None	_
comp12741_c0	5621.08	6486	124.41	142.86	0.573808052634016	1	0.368475657520186	up	-0.368475657520186	down	8.1816124368005	no	OK	382	898-2043(-)	gi|383856895|ref|XP_003703942.1|	PREDICTED: proliferation-associated protein 2G4-like [Megachile rotundata]	81%	GO:0004177;GO:0009987	7070.XP_969584	similar to CG10576-PA, isoform A	82.62%	COG0024	KOG2776	_	None	_
comp12742_c0	125.54	103	8.57	7.03	0.867199712976384	1	-0.128509011172921	down	0.128509011172921	up	2.4436522472225	no	OK	733	_	_	_	_	_	_	_	_	_	_	_	None	_
comp12745_c0	1119.49	568	22.69	11.46	0.218585866128886	0.940591771194948	-0.815999579979309	down	0.815999579979309	up	5.30614537339092	no	OK	425	315-1589(+)	gi|321464825|gb|EFX75830.1|	hypothetical protein DAPPUDRAFT_306600 [Daphnia pulex]	85%	GO:0004674;GO:0005524;GO:0009069;GO:0006468	7460.XP_395927	LK6 protein kinase	87.20%	COG0515	KOG0607	_	K04372	MKNK, MNK
comp12746_c0	102	107	6.83	7.16	0.746366622416424	1	0.230479105930726	up	-0.230479105930726	down	2.3210356504166	no	OK	746	_	_	_	_	_	_	_	_	_	_	_	None	_
comp12747_c0	201	144	15.71	11.27	0.641413155891793	1	-0.318669477915844	down	0.318669477915844	up	3.02982142942087	no	OK	57	141-311(-)	_	_	_	_	_	_	_	_	_	_	None	_
comp12748_c0	3	12	0.28	1.11	0.0834969611968208	0.633855123898852	2.06839627926141	up	-2.06839627926141	down	-1.46254200346986	no	OK	551	_	_	_	_	_	_	_	_	_	_	_	None	_
comp12749_c0	284	306	13.03	14	0.685908296929722	1	0.269401008886848	up	-0.269401008886848	down	3.81964461147168	no	OK	250	323-1072(-)	gi|321466905|gb|EFX77898.1|	hypothetical protein DAPPUDRAFT_305297 [Daphnia pulex]	62%	GO:0005634	_	_	_	_	_	_	K12839	SMNDC1, SPF30
comp12750_c0	167	214	20.88	26.91	0.449152052400939	1	0.519062367190491	up	-0.519062367190491	down	3.19518520265662	no	OK	415	_	gi|157124995|ref|XP_001654201.1|	mitochondrial ribosomal protein, S21, putative [Aedes aegypti]	92%	GO:0042254;GO:0006412;GO:0005763;GO:0003735	7159.AAEL001909-PA	mitochondrial ribosomal protein, S21, putative	91.86%	_	_	NOG47836	None	_
comp12751_c0	18	21	2.18	2.55	0.712390201168114	1	0.379494988530293	up	-0.379494988530293	down	-0.0997135076933849	no	OK	428	_	gi|388858056|emb|CCF48293.1|	uncharacterized protein [Ustilago hordei]	66%	_	_	_	_	_	_	_	None	_
comp12752_c0	1093	1173	21.06	22.49	0.689203781525547	1	0.263840092011495	up	-0.263840092011495	down	5.76102774028259	no	OK	2510	_	_	_	_	_	_	_	_	_	_	_	None	_
comp12754_c0	23	16	1.89	1.31	0.712390201168114	1	-0.356917303554979	down	0.356917303554979	up	-0.113454709550443	no	OK	615	_	_	_	_	_	_	_	_	_	_	_	None	_
comp12757_c0	60	48	4.61	3.69	0.850971607787604	1	-0.159198541420256	down	0.159198541420256	up	1.35887912126695	no	OK	655	_	_	_	_	_	_	_	_	_	_	_	None	_
comp12758_c0	76	63	4.6	3.81	0.905397774546057	1	-0.108268222846765	down	0.108268222846765	up	1.72404518891765	no	OK	822	_	_	_	_	_	_	_	_	_	_	_	None	_
comp12759_c0	231	194.26	4.29	3.59	0.902538573823158	1	-0.0897416456514461	down	0.0897416456514461	up	3.33667801022296	no	OK	2606	_	_	_	_	_	_	_	_	_	_	_	None	_
comp12761_c0	3259.46	1168	92.13	32.88	0.0478245375474214	0.470213773748692	-1.31822577863393	down	1.31822577863393	up	6.68584871638859	no	OK	1722	_	gi|146432689|gb|ABQ41245.1|	male reproductive-related LIM protein [Macrobrachium rosenbergii]	97%	GO:0005634;GO:0016202;GO:0015629;GO:0008270;GO:0005737	7217.FBpp0114561	GF11369	76.09%	_	KOG1700	_	None	_
comp12762_c0	65	116	7.04	12.61	0.15350913105856	0.829587530677426	0.994685658485307	up	-0.994685658485307	down	2.13212485594089	no	OK	474	_	gi|444732233|gb|ELW72539.1|	40S ribosomal protein S4 [Tupaia chinensis]	78%	GO:0003677;GO:0006334;GO:0000786	_	_	_	_	_	_	None	_
comp12763_c0	1877	1650	89.9	78.85	0.971819401798219	1	-0.0239705032981141	down	0.0239705032981141	up	6.39131925729911	no	OK	127	143-523(+)	gi|321455842|gb|EFX66964.1|	hypothetical protein DAPPUDRAFT_302246 [Daphnia pulex]	75%	_	_	_	_	_	_	_	None	_
comp12765_c0	228	136	15.8	9.43	0.39209719445536	1	-0.582606989540399	down	0.582606989540399	up	3.1003564845327	no	OK	180	102-641(-)	gi|321469384|gb|EFX80364.1|	hypothetical protein DAPPUDRAFT_51173 [Daphnia pulex]	78%	GO:1901360;GO:0034641;GO:0046483;GO:1901564	7739.JGI62306	hypothetical protein	75.31%	COG3195	_	_	K13485	PRHOXNB, URAD
comp12767_c0	4655.2	2758.03	63.44	37.37	0.366568664176422	1	-0.593128378006849	down	0.593128378006849	up	7.44733809846364	no	OK	783	323-2671(+)	gi|156543195|ref|XP_001606231.1|	PREDICTED: RING finger protein 10-like [Nasonia vitripennis]	59%	_	_	_	_	_	_	_	None	_
comp12768_c0	126	126.86	6.69	6.72	0.813870375891285	1	0.173051816990541	up	-0.173051816990541	down	2.59526390791514	no	OK	933	_	_	_	_	_	_	_	_	_	_	_	None	_
comp127698_c0	10	6	0.98	0.59	0.700311134755203	1	-0.556919153799321	down	0.556919153799321	up	-1.39921939014313	no	OK	520	_	_	_	_	_	_	_	_	_	_	_	None	_
comp12770_c0	56.01	73	5.26	6.87	0.463905609218712	1	0.542328665661941	up	-0.542328665661941	down	1.63214063989022	no	OK	165	47-544(+)	gi|195435828|ref|XP_002065881.1|	GK20569 [Drosophila willistoni]	84%	GO:0032312;GO:0008060;GO:0008270	7260.FBpp0249712	GK20569	92.17%	COG5347	KOG0704	_	K12492	ARFGAP1
comp12772_c0	39	16	3.46	1.42	0.17395066268291	0.88023226899786	-1.11202476458534	down	1.11202476458534	up	0.367512547179692	no	OK	571	_	_	_	_	_	_	_	_	_	_	_	None	_
comp127732_c0	10	12	0.79	0.95	0.66273607407069	1	0.415522353651478	up	-0.415522353651478	down	-0.926567418759311	no	OK	640	_	_	_	_	_	_	_	_	_	_	_	None	_
comp12775_c0	218	171.63	15.22	11.98	0.798319114596859	1	-0.179699060061256	down	0.179699060061256	up	3.21030914267995	no	OK	717	_	_	_	_	_	_	_	_	_	_	_	None	_
comp12776_c0	217	206.95	9.23	8.78	0.894700967787901	1	0.0938139418357372	up	-0.0938139418357372	down	3.33819858530038	no	OK	1155	_	gi|432882997|ref|XP_004074182.1|	PREDICTED: UPF0766 protein C6orf228 homolog [Oryzias latipes]	62%	_	_	_	_	_	_	_	None	_
comp12777_c0	357.03	434	4.57	5.53	0.504843895182635	1	0.443477360961813	up	-0.443477360961813	down	4.24739203802085	no	OK	584	264-2015(+)	gi|242020286|ref|XP_002430586.1|	protein ROP, putative [Pediculus humanus corporis]	84%	GO:0006904	7460.XP_396375	Ras opposite	82.33%	COG5158	KOG1300	_	K15292	STXBP1, MUNC18-1
comp127783_c0	10	8	0.91	0.73	1	1	-0.155595098690028	down	0.155595098690028	up	-1.22442540035588	no	OK	557	_	_	_	_	_	_	_	_	_	_	_	None	_
comp12779_c0	3901	3805	109.2	106.33	0.847683271008787	1	0.126033009933022	up	-0.126033009933022	down	7.52305540683577	no	OK	276	237-1064(-)	gi|262401235|gb|ACY66520.1|	hypothetical protein [Scylla paramamosain]	98%	_	_	_	_	_	_	_	K11406	HDAC4_5
comp12780_c0	1966	1309	56.54	37.49	0.518511398769914	1	-0.424743175218643	down	0.424743175218643	up	6.2733348945301	no	OK	257	1-771(+)	gi|432094495|gb|ELK26058.1|	ERI1 exoribonuclease 3, partial [Myotis davidii]	68%	_	_	_	_	_	_	_	None	_
comp12781_c0	317.98	343.02	14.56	15.67	0.688721367228921	1	0.270965442029203	up	-0.270965442029203	down	3.98364747268986	no	OK	1076	_	_	_	_	_	_	_	_	_	_	_	None	_
comp12784_c0	105	90	5.09	4.35	0.948151175298913	1	-0.060248987757435	down	0.060248987757435	up	2.21355757793363	no	OK	1018	_	_	_	_	_	_	_	_	_	_	_	None	_
comp12785_c0	286	339	13.08	15.47	0.541045049441228	1	0.406931558528708	up	-0.406931558528708	down	3.90651333849288	no	OK	167	501-1001(+)	gi|507561637|ref|XP_004664517.1|	PREDICTED: peptidyl-tRNA hydrolase 2, mitochondrial [Jaculus jaculus]	69%	GO:2000811;GO:0005515;GO:2000210;GO:0005829;GO:0005739;GO:0010629	_	_	_	_	_	_	K04794	PTH2
comp12786_c0	405	397	17.22	16.83	0.844860755052395	1	0.133122924640184	up	-0.133122924640184	down	4.25886664260199	no	OK	385	1-1155(-)	gi|91080745|ref|XP_966455.1|	PREDICTED: similar to CG1998 CG1998-PA [Tribolium castaneum]	73%	GO:0016020;GO:0000254;GO:0044710	7070.XP_966455	similar to CG1998-PA	76.38%	COG3000	_	_	K07750	E1.14.13.72, SC4MOL, ERG25
comp12787_c0	56	121	2.73	5.88	0.0743674028728445	0.59543233464706	1.26952208285775	up	-1.26952208285775	down	2.1059665875454	no	OK	1013	_	_	_	_	_	_	_	_	_	_	_	None	_
comp12788_c0	533	479	8.67	7.75	0.993096840855587	1	0.00787495528167447	up	-0.00787495528167447	down	4.59097190218336	no	OK	2966	_	_	_	_	_	_	_	_	_	_	_	None	_
comp12789_c0	3967.73	4840.72	89.26	108.38	0.493694199101855	1	0.448856124886569	up	-0.448856124886569	down	7.72503697764826	no	OK	110	1572-1901(-)	gi|321457218|gb|EFX68309.1|	hypothetical protein DAPPUDRAFT_231749 [Daphnia pulex]	93%	GO:0006457;GO:0003755;GO:0000413	7070.XP_969563	similar to CG11001-PA	92.45%	COG0545	KOG0544	_	K09568	FKBP1
comp12790_c0	52	70	3.72	5.01	0.420304468735281	1	0.588380873932087	up	-0.588380873932087	down	1.55264198684436	no	OK	701	_	_	_	_	_	_	_	_	_	_	_	None	_
comp12791_c0	48	35	6.63	4.87	0.735005829698609	1	-0.291910060523273	down	0.291910060523273	up	0.976219929164551	no	OK	379	_	_	_	_	_	_	_	_	_	_	_	None	_
comp12793_c0	192.01	244	8.17	10.36	0.451314576657438	1	0.50717566013057	up	-0.50717566013057	down	3.38949376189645	no	OK	1155	_	_	_	_	_	_	_	_	_	_	_	None	_
comp12794_c0	255.17	300	8.69	10.18	0.5579798527416	1	0.396095394382741	up	-0.396095394382741	down	3.73481297150003	no	OK	347	2-1042(+)	gi|118782853|ref|XP_312541.3|	AGAP002412-PA [Anopheles gambiae str. PEST]	78%	GO:0042254;GO:0005762;GO:0006412;GO:0003735	7165.AGAP002412-PA	AGAP002412-PA	79.57%	_	KOG4599	_	None	_
comp12795_c0	0	0	0	0	noTest	noTest	noTest	noTest	noTest	noTest	noTest	no	NOTEST	420	_	_	_	_	_	_	_	_	_	_	_	None	_
comp12796_c0	8	24	0.33	1	0.0528878547898802	0.498646234025401	1.71422336860489	up	-1.71422336860489	down	-0.364559666259895	no	OK	1174	_	_	_	_	_	_	_	_	_	_	_	None	_
comp12797_c0	2747.35	2902	64.1	67.4	0.713233149868657	1	0.241157987051639	up	-0.241157987051639	down	7.07828073471868	no	OK	357	2-1072(+)	gi|383851707|ref|XP_003701373.1|	PREDICTED: trans-1,2-dihydrobenzene-1,2-diol dehydrogenase-like [Megachile rotundata]	70%	_	_	_	_	_	_	_	K00078	DHDH
comp12799_c0	187	234.99	12.22	15.35	0.468902903598274	1	0.491023722736712	up	-0.491023722736712	down	3.34196487220136	no	OK	764	_	_	_	_	_	_	_	_	_	_	_	None	_
comp127_c0	6	2	0.88	0.3	noTest	noTest	noTest	noTest	noTest	noTest	noTest	no	NOTEST	359	_	gi|410050129|ref|XP_003952860.1|	PREDICTED: uncharacterized protein LOC100614469 [Pan troglodytes]	55%	_	_	_	_	_	_	_	None	_
comp12800_c0	3760.99	4362.01	105.97	123.25	0.566464552187788	1	0.375838959248975	up	-0.375838959248975	down	7.60605157921282	no	OK	525	3-1577(+)	gi|126571555|gb|ABO21409.1|	kexokinase [Litopenaeus vannamei]	100%	GO:0016310;GO:0005982;GO:0005524;GO:0006094;GO:0006000;GO:0006096;GO:0005985;GO:0006013;GO:0006040;GO:0019872;GO:0004396;GO:0006012	_	_	_	_	_	_	K00844	HK
comp12801_c0	6215.21	4915.57	98.34	77.35	0.787858310681561	1	-0.176272788068061	down	0.176272788068061	up	8.04513764670212	no	OK	256	148-915(+)	gi|321479367|gb|EFX90323.1|	hypothetical protein DAPPUDRAFT_300086 [Daphnia pulex]	92%	GO:0006979;GO:0008289;GO:0008340;GO:0097305;GO:0048060;GO:0006821;GO:0005509;GO:0005254	7260.FBpp0254188	GK25045	88.31%	_	KOG1422	_	None	_
comp12802_c0	874	597	30.55	20.79	0.559749101343547	1	-0.387779224198581	down	0.387779224198581	up	5.11971762031924	no	OK	171	241-753(+)	gi|321478614|gb|EFX89571.1|	hypothetical protein DAPPUDRAFT_303043 [Daphnia pulex]	95%	GO:0004596;GO:0042967	6945.ISCW021920-PA	conserved hypothetical protein	97.35%	COG0456	KOG3235	_	K00670	E2.3.1.88
comp12804_c0	46	38	3.32	2.75	0.923898920398735	1	-0.112971093395196	down	0.112971093395196	up	0.997512339197511	no	OK	694	_	_	_	_	_	_	_	_	_	_	_	None	_
comp12806_c1	105	136	2.91	3.75	0.438553269379152	1	0.534084082915852	up	-0.534084082915852	down	2.53443505498053	no	OK	1756	_	_	_	_	_	_	_	_	_	_	_	None	_
comp12807_c0	52	33	2.95	1.87	0.537095088307507	1	-0.491083517794517	down	0.491083517794517	up	1.00613122691322	no	OK	876	_	_	_	_	_	_	_	_	_	_	_	None	_
comp12808_c0	77	67	4.04	3.51	0.977073724010863	1	-0.0385745714164776	down	0.0385745714164776	up	1.77673451716096	no	OK	942	_	_	_	_	_	_	_	_	_	_	_	None	_
comp12809_c0	474.95	301	13.27	8.37	0.456708388142402	1	-0.495846370140452	down	0.495846370140452	up	4.19431249541383	no	OK	1742	_	_	_	_	_	_	_	_	_	_	_	None	_
comp1280_c0	4	2	0.52	0.26	noTest	noTest	noTest	noTest	noTest	noTest	noTest	no	NOTEST	400	_	_	_	_	_	_	_	_	_	_	_	None	_
comp128109_c0	22	21	1.08	1.03	1	1	0.0937852307276236	up	-0.0937852307276236	down	0.0358427072898441	no	OK	1004	_	_	_	_	_	_	_	_	_	_	_	None	_
comp12810_c0	1423	1519.79	23.71	25.19	0.69618312457193	1	0.25708069496654	up	-0.25708069496654	down	6.13799404404694	no	OK	360	1751-2830(-)	gi|157105561|ref|XP_001648922.1|	pyruvate dehydrogenase [Aedes AAEL004338-PA [Aedes aegypti]	88%	GO:0009099;GO:0009098;GO:0045254;GO:0006094;GO:0006096;GO:0009097;GO:0004739;GO:0006086	7159.AAEL004338-PA	pyruvate dehydrogenase	88.34%	COG0022	KOG0524	_	K00162	PDHB, pdhB
comp128117_c0	20	1	1.49	0.07	0.00229484211686659	0.0513152195577113	-3.87320503181839	down	3.87320503181839	up	-1.03515443671666	no	OK	673	_	_	_	_	_	_	_	_	_	_	_	None	_
comp12811_c0	973	1562	24.92	39.83	0.201446278420946	0.909332266143149	0.844697987153771	up	-0.844697987153771	down	5.93857600423248	no	OK	507	67-1587(+)	gi|321465515|gb|EFX76516.1|	hypothetical protein DAPPUDRAFT_213935 [Daphnia pulex]	77%	GO:0008483	7159.AAEL012609-PA	4-aminobutyrate aminotransferase	75.22%	COG0160	KOG1405	_	K13524	ABAT
comp12812_c0	806	634	30.02	23.53	0.782747827546414	1	-0.184243898682662	down	0.184243898682662	up	5.09453396619933	no	OK	187	74-634(+)	gi|350410584|ref|XP_003489083.1|	PREDICTED: transmembrane and coiled-coil domain-containing protein 1-like [Bombus impatiens]	96%	GO:0016021	7460.XP_624879	similar to CG10470-PA	95.60%	_	KOG3312	_	None	_
comp128130_c0	25	18	1.18	0.84	0.734081712941646	1	-0.308307835522933	down	0.308307835522933	up	0.0281165048975187	no	OK	1048	_	_	_	_	_	_	_	_	_	_	_	None	_
comp12814_c0	18.96	23	2.04	2.49	0.664640411423807	1	0.432440348587482	up	-0.432440348587482	down	0.00838211084070044	no	OK	476	_	_	_	_	_	_	_	_	_	_	_	None	_
comp12815_c0	370.03	321	20.17	17.47	0.954710213830128	1	-0.04293215510901	down	0.04293215510901	up	4.03913344776264	no	OK	164	1-492(+)	gi|195135445|ref|XP_002012143.1|	GI16810 [Drosophila mojavensis]	52%	GO:0042221;GO:0007611	_	_	_	_	_	_	K06546	CD164, MGC24
comp128160_c0	0	0	0	0	noTest	noTest	noTest	noTest	noTest	noTest	noTest	no	NOTEST	468	_	_	_	_	_	_	_	_	_	_	_	None	_
comp12816_c0	758	940	7.66	9.45	0.475876843689578	1	0.472311341937388	up	-0.472311341937388	down	5.35042145703873	no	OK	1166	1180-4677(-)	gi|410930081|ref|XP_003978427.1|	PREDICTED: hamartin-like [Takifugu rubripes]	60%	GO:0007399;GO:0016043;GO:0048513;GO:0080090;GO:0044767;GO:0005737;GO:0060255;GO:0044763;GO:0031323	_	_	_	_	_	_	K07206	TSC1
comp128187_c0	2	5	0.18	0.46	noTest	noTest	noTest	noTest	noTest	noTest	noTest	no	NOTEST	558	_	_	_	_	_	_	_	_	_	_	_	None	_
comp12818_c0	896	1449.04	85.59	138.79	0.195942523129523	0.895060616867983	0.855285563335697	up	-0.855285563335697	down	5.82643904545243	no	OK	533	_	gi|241166991|ref|XP_002409966.1|	protein NEF1, putative [Ixodes conserved hypothetical protein [Ixodes scapularis]	89%	GO:0016021	6945.ISCW003402-PA	protein NEF1, putative	86.89%	_	KOG4452	_	None	_
comp128211_c0	16	10	0.93	0.58	0.701512770883983	1	-0.506046059127839	down	0.506046059127839	up	-0.699804340609914	no	OK	854	_	_	_	_	_	_	_	_	_	_	_	None	_
comp12822_c0	1277	1302	13.79	13.97	0.773478798892487	1	0.18992285462237	up	-0.18992285462237	down	5.94564563668345	no	OK	892	1637-4312(-)	gi|91080533|ref|XP_972324.1|	PREDICTED: similar to alpha actinin CG4376-PB [Tribolium castaneum]	93%	GO:0003779;GO:0051764;GO:0005509;GO:0051017	7070.XP_972324	similar to CG4376-PB, isoform B	90.31%	COG5069	KOG0035	_	K05699	ACTN
comp12825_c0	132	120	8.42	7.64	0.986541017409575	1	0.0244367339330829	up	-0.0244367339330829	down	2.58567772425827	no	OK	225	118-795(+)	gi|328719009|ref|XP_001945509.2|	PREDICTED: CCR4-NOT transcription complex subunit 10-like [Acyrthosiphon pisum]	66%	_	_	_	_	_	_	_	K12607	CNOT10
comp12826_c0	4246	3845.13	187.72	169.56	0.977420197500586	1	0.0188667839427622	up	-0.0188667839427622	down	7.59039183963442	no	OK	285	169-1023(+)	gi|405971478|gb|EKC36313.1|	S-formylglutathione hydrolase [Crassostrea gigas]	87%	GO:0005634;GO:0004091;GO:0046294;GO:0005794;GO:0015947;GO:0018738	7739.JGI111701	hypothetical protein	86.23%	COG0627	KOG3101	NOG268032	K01070	frmB, ESD, fghA
comp12827_c0	89.87	71	7.13	5.64	0.814693128608163	1	-0.179556224085735	down	0.179556224085735	up	1.93420358285498	no	OK	104	230-541(-)	gi|321454163|gb|EFX65345.1|	hypothetical protein DAPPUDRAFT_303646 [Daphnia pulex]	98%	GO:0007049	7070.D2A5H4	Putative uncharacterized protein GLEAN_15538	94.17%	_	KOG1766	_	None	_
comp12828_c0	5992.2	4414.82	202.33	148.53	0.670606090391192	1	-0.278621921035789	down	0.278621921035789	up	7.94527528383635	no	OK	358	2-1075(+)	gi|321469166|gb|EFX80147.1|	hypothetical protein DAPPUDRAFT_304176 [Daphnia pulex]	80%	GO:0006412	7217.FBpp0126838	GF23646; Component of the eukaryotic translation initiation factor 3 (eIF-3) complex, which [...]	78.37%	COG2319	KOG0643	_	K03246	EIF3I
comp12829_c0	3	2	0.31	0.21	noTest	noTest	noTest	noTest	noTest	noTest	noTest	no	NOTEST	492	_	_	_	_	_	_	_	_	_	_	_	None	_
comp1282_c0	5	21	0.31	1.31	0.0349450414680137	0.391384464441753	2.17426235480993	up	-2.17426235480993	down	-0.661081287243174	no	OK	235	1-705(+)	gi|157112300|ref|XP_001657484.1|	smile protein [Aedes aegypti]	89%	_	_	_	_	_	_	_	None	_
comp12830_c0	94	27	11.06	3.19	0.0301921178382102	0.35245420944666	-1.62920474261378	down	1.62920474261378	up	1.49167960761371	no	OK	439	_	gi|478265205|gb|ENN82442.1|	hypothetical protein YQE_01187, partial [Dendroctonus ponderosae]	57%	_	_	_	_	_	_	_	K01897	ACSL, fadD
comp12831_c0	3383.98	2839.49	156.27	130.81	0.889545912176553	1	-0.0913506391766506	down	0.0913506391766506	up	7.20860580108705	no	OK	175	543-1067(-)	gi|157674607|gb|ABV60392.1|	mitochondrial acyl carrier protein [Artemia franciscana]	70%	GO:0006633	7165.AGAP010464-PA	AGAP010464-PA; Carrier of the growing fatty acid chain in fatty acid biosynthesis (By similarity)	95.65%	COG0236	KOG1748	_	K03955	NDUFAB1
comp128324_c0	14	1	2	0.14	0.0141458840472237	0.204564730383505	-3.36666527244128	down	3.36666527244128	up	-1.5134517453615	no	OK	367	_	_	_	_	_	_	_	_	_	_	_	None	_
comp12832_c0	37	42	3.39	3.86	0.688962399449525	1	0.34267789140719	up	-0.34267789140719	down	0.919256727142096	no	OK	159	77-556(+)	_	_	_	_	_	_	_	_	_	_	None	_
comp12835_c0	122	80	10.31	6.48	0.539514943719794	1	-0.445689970821297	down	0.445689970821297	up	2.25472687262864	no	OK	50	236-385(+)	_	_	_	_	_	_	_	_	_	_	None	_
comp12836_c0	884	719	12.7	10.27	0.838751749757106	1	-0.13602327350722	down	0.13602327350722	up	5.2505600578705	no	OK	704	315-2426(+)	gi|148222015|ref|NP_001088648.1|	protein phosphatase 1, regulatory subunit 15B [Xenopus laevis]	68%	_	_	_	_	_	_	_	None	_
comp12837_c0	811.91	591.81	36.37	26.44	0.656545070326376	1	-0.29378787900473	down	0.29378787900473	up	5.05501581261516	no	OK	203	95-703(+)	gi|443696694|gb|ELT97341.1|	hypothetical protein CAPTEDRAFT_158651 [Capitella teleta]	73%	_	_	_	_	_	_	_	None	_
comp12839_c0	401.99	244	30.32	18.14	0.405316248072078	1	-0.557878237342622	down	0.557878237342622	up	3.92824120004799	no	OK	510	_	_	_	_	_	_	_	_	_	_	_	None	_
comp12840_c0	502	649	34.9	45.12	0.42453078179319	1	0.532285744291535	up	-0.532285744291535	down	4.79102454214754	no	OK	211	58-690(-)	gi|449272102|gb|EMC82190.1|	Deoxyuridine 5'-triphosphate nucleotidohydrolase, mitochondrial [Columba livia]	79%	GO:0006206;GO:0046080;GO:0004170	7460.XP_393899	similar to Deoxyuridine 5-triphosphate nucleotidohydrolase (dUTPase) (dUTP pyrophosphatase) [...]	85.40%	COG0756	KOG3370	_	K01520	E3.6.1.23, dut
comp12841_c0	111	196	5.98	10.55	0.15495203655264	0.83272766439252	0.98059116012674	up	-0.98059116012674	down	2.89502900548948	no	OK	175	3-527(+)	gi|260796939|ref|XP_002593462.1|	hypothetical protein BRAFLDRAFT_113959 [Branchiostoma floridae]	66%	_	_	_	_	_	_	_	None	_
comp12843_c0	332	303	20.54	18.73	0.972641990813133	1	0.0300995863361997	up	-0.0300995863361997	down	3.91919350492861	no	OK	133	265-663(-)	gi|319432631|gb|ADV57398.1|	leptin receptor protein [Eriocheir leptin receptor protein [Eriocheir sinensis]	92%	_	7425.XP_001605479	similar to leptin receptor-like protein	79.37%	_	KOG2174	_	None	_
comp12844_c0	28	22	2.38	1.87	0.879289664695339	1	-0.184082024135552	down	0.184082024135552	up	0.247913549350055	no	OK	595	_	_	_	_	_	_	_	_	_	_	_	None	_
comp12847_c0	842	559	43.03	28.49	0.516691198412964	1	-0.428826634339944	down	0.428826634339944	up	5.04828071333874	no	OK	267	114-914(-)	gi|321460251|gb|EFX71295.1|	hypothetical protein DAPPUDRAFT_308929 [Daphnia pulex]	83%	GO:0015976;GO:0006098;GO:0046872;GO:0004750	7668.XP_792810	similar to LOC494647 protein	81.94%	COG0036	KOG3111	_	K01783	rpe, RPE
comp12848_c0	321	482	9.72	14.54	0.261188943224834	0.991591425052311	0.747968599065378	up	-0.747968599065378	down	4.27720050787981	no	OK	477	179-1609(-)	gi|328506975|gb|AEB21640.1|	RuvB-like protein 2 [Penaeus monodon]	99%	GO:0005524;GO:0043141;GO:0031011;GO:0032508;GO:0005657	7460.XP_001122537	RuvB-like 2	89.35%	COG1224	KOG2680	_	K11338	RUVBL2, RVB2, INO80J
comp12849_c0	4719.87	7165.03	42.3	63.88	0.245361207006348	0.973583594036279	0.764135384705877	up	-0.764135384705877	down	8.16567540759432	no	OK	290	4248-5117(-)	gi|340726972|ref|XP_003401825.1|	PREDICTED: elongation of very long chain fatty acids protein 6-like [Bombus terrestris]	77%	_	7070.XP_970514	similar to elongase, putative	78.04%	_	KOG3072	_	None	_
comp128505_c0	12	22	0.31	0.57	0.24871273400875	0.975472524865885	1.02045266118595	up	-1.02045266118595	down	-0.286928790222479	no	OK	568	151-1854(-)	gi|321460331|gb|EFX71374.1|	hypothetical protein DAPPUDRAFT_308901 [Daphnia pulex]	64%	_	_	_	_	_	_	_	K10350	ZYG11
comp12851_c0	894	673	9.29	7.01	0.709359794401395	1	-0.247599829779675	down	0.247599829779675	up	5.21472752342602	no	OK	1218	99-3752(+)	gi|229577321|ref|NP_001153352.1|	splicing factor 3b, subunit 3 [Nasonia vitripennis]	92%	GO:0005634;GO:0003676	7425.NP_001153352	splicing factor 3b, subunit 3, 130kDa	91.69%	_	KOG1898	_	K12830	SF3B3, SAP130, RSE1
comp12852_c0	90	67	3.14	2.33	0.728574401332912	1	-0.262928859805444	down	0.262928859805444	up	1.89586410435115	no	OK	1401	_	_	_	_	_	_	_	_	_	_	_	None	_
comp12854_c0	94	61.01	4.37	2.81	0.532867730413474	1	-0.460338929667734	down	0.460338929667734	up	1.87258246069714	no	OK	311	86-1018(+)	gi|292619195|ref|XP_001334757.3|	PREDICTED: hypothetical protein LOC797129 [Danio rerio]	67%	_	_	_	_	_	_	_	None	_
comp12855_c0	1105	712	25.37	16.27	0.47426379852471	1	-0.471975090644464	down	0.471975090644464	up	5.42218672886199	no	OK	469	180-1586(+)	gi|405952049|gb|EKC19904.1|	Threonine synthase-like 2 [Crassostrea gigas]	68%	GO:0019752;GO:0044238	9796.ENSECAP00000011226	threonine synthase-like 2 (S. cerevisiae)	81.82%	_	KOG2616	_	None	_
comp12856_c0	355.49	406	46.78	53.77	0.598745206096216	1	0.355415157620334	up	-0.355415157620334	down	4.18921794479063	no	OK	396	_	_	_	_	_	_	_	_	_	_	_	None	_
comp12857_c0	90	55	2.28	1.39	0.448646514259159	1	-0.546554005496702	down	0.546554005496702	up	1.77441329330157	no	OK	1918	_	_	_	_	_	_	_	_	_	_	_	None	_
comp128601_c0	30	22.13	1.29	0.95	0.768941309121401	1	-0.282718982054431	down	0.282718982054431	up	0.302470558582015	no	OK	1146	_	_	_	_	_	_	_	_	_	_	_	None	_
comp12860_c0	1612.12	2315.27	202.53	266.15	0.29897735863977	1	0.684059954068954	up	-0.684059954068954	down	6.56583571628364	no	OK	497	_	gi|30348579|emb|CAC84371.1|	hypothetical protein [Saimiriine herpesvirus 2]	54%	_	_	_	_	_	_	_	None	_
comp12861_c0	91	121	8.12	10.82	0.414422260008855	1	0.571688520229631	up	-0.571688520229631	down	2.35027178974098	no	OK	568	_	_	_	_	_	_	_	_	_	_	_	None	_
comp12862_c0	117.74	97.62	6.27	5.19	0.891062897157719	1	-0.105699085150453	down	0.105699085150453	up	2.35993555592356	no	OK	929	_	_	_	_	_	_	_	_	_	_	_	None	_
comp12864_c0	306.99	264	17.67	15.38	0.939183191473341	1	-0.0556631967452037	down	0.0556631967452037	up	3.76360049973142	no	OK	231	144-836(-)	gi|350417760|ref|XP_003491581.1|	PREDICTED: protein YIPF6-like [Bombus impatiens]	81%	GO:0016020	7460.XP_397337	similar to CG3652-PA	83.90%	COG5080	KOG2946	_	None	_
comp12865_c0	631.01	588.97	10.53	9.77	0.928461597018341	1	0.0625907226004944	up	-0.0625907226004944	down	4.86215535840977	no	OK	907	1-2721(+)	gi|383859032|ref|XP_003705002.1|	PREDICTED: uncharacterized protein KIAA0090-like [Megachile rotundata]	65%	_	_	_	_	_	_	_	None	_
comp12866_c0	15	7	1.87	0.88	0.36169718105202	1	-0.91488607343654	down	0.91488607343654	up	-0.945865246054369	no	OK	417	_	_	_	_	_	_	_	_	_	_	_	None	_
comp12868_c0	142	104	13.25	9.73	0.68837798496138	1	-0.28672877540474	down	0.28672877540474	up	2.54287653588993	no	OK	545	_	_	_	_	_	_	_	_	_	_	_	None	_
comp12870_c0	295	198	6.66	4.45	0.538527218999657	1	-0.412798011843967	down	0.412798011843967	up	3.54219574270458	no	OK	474	663-2084(-)	gi|443697712|gb|ELT98046.1|	hypothetical protein CAPTEDRAFT_21294 [Capitella teleta]	70%	_	_	_	_	_	_	_	K08490	STX5
comp12871_c0	93.14	59.27	7.23	4.61	0.486600210698615	1	-0.492858177918598	down	0.492858177918598	up	1.84363353257129	no	OK	648	_	_	_	_	_	_	_	_	_	_	_	None	_
comp12874_c0	60.57	65	3.08	3.3	0.746205720339861	1	0.252616544610061	up	-0.252616544610061	down	1.59118147398931	no	OK	971	_	_	_	_	_	_	_	_	_	_	_	None	_
comp12878_c0	490.41	789.97	8.35	13.37	0.199909810859764	0.904627597944402	0.850713367216025	up	-0.850713367216025	down	4.95272164931707	no	OK	254	234-995(+)	gi|443419070|gb|AGC84407.1|	phosphoserine phosphatase [Locusta migratoria]	77%	GO:0004647;GO:0006544;GO:0006564;GO:0016311;GO:0006566	10228.JGI49601	hypothetical protein	75.45%	COG0560	KOG1615	_	K01079	serB, PSPH
comp12879_c0	2122.98	3373.94	72.19	114.32	0.207897496682091	0.923983703573799	0.830265818993982	up	-0.830265818993982	down	7.05495076422531	no	OK	424	166-1440(+)	gi|156550801|ref|XP_001600558.1|	PREDICTED: heterogeneous nuclear ribonucleoprotein F-like [Nasonia vitripennis]	73%	_	7425.XP_001600558	similar to FTP3	88.46%	_	KOG4211	_	K12898	HNRNPF_H
comp12880_c0	188.41	143	9.75	7.38	0.734322486550145	1	-0.232374658776128	down	0.232374658776128	up	2.97232548075198	no	OK	956	_	_	_	_	_	_	_	_	_	_	_	None	_
comp12881_c0	91	247	3.46	9.46	0.0213349590522526	0.277053587907795	1.59975931541748	up	-1.59975931541748	down	3.04782227865332	no	OK	398	68-1261(+)	gi|483519317|gb|EOB05147.1|	rRNA methyltransferase 1, mitochondrial, partial [Anas platyrhynchos]	53%	_	_	_	_	_	_	_	K15507	MRM1, PET56
comp12882_c0	2069	1262	55.31	33.59	0.402465835663191	1	-0.551147357600002	down	0.551147357600002	up	6.29440215362681	no	OK	252	367-1122(+)	gi|432899955|ref|XP_004076655.1|	PREDICTED: dehydrogenase/reductase SDR family member 11-like [Oryzias latipes]	76%	GO:0008152	8090.ENSORLP00000014244	dehydrogenase/reductase (SDR family) member 11	76.08%	COG4221	KOG1205	_	None	_
comp12883_c0	124	97	5.72	4.31	0.802538903928495	1	-0.191857768646765	down	0.191857768646765	up	2.39073952386146	no	OK	1148	_	_	_	_	_	_	_	_	_	_	_	None	_
comp12884_c0	211	46.71	29.82	6.65	0.00525182933115193	0.10016322080736	-1.9991002874546	down	1.9991002874546	up	2.57476892199763	no	OK	371	_	gi|508182213|ref|YP_008052732.1|	hypothetical protein PGCG_00421 [Phaeocystis globosa virus]	55%	_	_	_	_	_	_	_	None	_
comp12886_c0	627	450	51.81	37.23	0.633916106647498	1	-0.316402739679006	down	0.316402739679006	up	4.67191281578454	no	OK	611	_	gi|242014907|ref|XP_002428124.1|	conserved hypothetical protein [Pediculus humanus corporis]	85%	_	7159.AAEL008492-PA	conserved hypothetical protein	77.00%	_	KOG3918	_	None	_
comp12887_c0	928.01	870	54.85	51.36	0.91822461130109	1	0.0688601873848391	up	-0.0688601873848391	down	5.42185007250605	no	OK	841	_	_	_	_	_	_	_	_	_	_	_	None	_
comp12888_c0	227	181	5.87	4.65	0.806887683474801	1	-0.164511186698618	down	0.164511186698618	up	3.27579749326995	no	OK	337	135-1145(+)	gi|149728109|gb|ABR28347.1|	mitogen-activated protein kinase [Lutzomyia longipalpis]	80%	GO:0004674;GO:0005524;GO:0009069;GO:0006468	7425.XP_001604546	similar to dual specificity mitogen-activated protein kinase kinase MAPKK	86.15%	COG0515	KOG0984	_	K04432	MAP2K3, MKK3
comp12891_c0	298	254	7.51	6.52	0.924713480913209	1	-0.0684330189256125	down	0.0684330189256125	up	3.71443452372218	no	OK	1630	_	_	_	_	_	_	_	_	_	_	_	None	_
comp12892_c0	4	4.26	0.47	0.5	noTest	noTest	noTest	noTest	noTest	noTest	noTest	no	NOTEST	439	_	_	_	_	_	_	_	_	_	_	_	None	_
comp12893_c0	8	0	0.66	0	noTest	noTest	noTest	noTest	noTest	noTest	noTest	no	NOTEST	185	58-612(-)	_	_	_	_	_	_	_	_	_	_	None	_
comp12898_c0	10	5	0.71	0.36	0.542974480501684	1	-0.809075891499402	down	0.809075891499402	up	-1.49496981032737	no	OK	705	_	_	_	_	_	_	_	_	_	_	_	None	_
comp1289_c0	4	1	0.52	0.13	noTest	noTest	noTest	noTest	noTest	noTest	noTest	no	NOTEST	399	_	_	_	_	_	_	_	_	_	_	_	None	_
comp128_c0	14.03	19	0.42	0.56	0.524474093680355	1	0.593415330212067	up	-0.593415330212067	down	-0.337374800424185	no	OK	300	745-1644(-)	gi|91092588|ref|XP_970012.1|	PREDICTED: similar to CG12125 CG12125-PA [Tribolium castaneum]	75%	_	7070.XP_970012	similar to CG12125 CG12125-PA	75.17%	_	KOG3831	_	None	_
comp12900_c0	8	7	0.59	0.52	1	1	-0.0296667996264805	down	0.0296667996264805	up	-1.48571524321626	no	OK	681	_	_	_	_	_	_	_	_	_	_	_	None	_
comp12902_c0	5	3	0.48	0.29	noTest	noTest	noTest	noTest	noTest	noTest	noTest	no	NOTEST	531	_	_	_	_	_	_	_	_	_	_	_	None	_
comp12904_c0	1	0.9	0.13	0.11	noTest	noTest	noTest	noTest	noTest	noTest	noTest	no	NOTEST	410	_	_	_	_	_	_	_	_	_	_	_	None	_
comp12905_c0	2	2	0.28	0.28	noTest	noTest	noTest	noTest	noTest	noTest	noTest	no	NOTEST	373	_	_	_	_	_	_	_	_	_	_	_	None	_
comp12906_c0	2	5	0.19	0.48	noTest	noTest	noTest	noTest	noTest	noTest	noTest	no	NOTEST	177	2-532(-)	_	_	_	_	_	_	_	_	_	_	None	_
comp12908_c0	13	6	0.99	0.46	0.394643218931075	1	-0.926841337652566	down	0.926841337652566	up	-1.1566397054468	no	OK	221	1-666(+)	gi|240980984|ref|XP_002403598.1|	alpha-mannosidase 2c1, putative [Ixodes scapularis]	65%	GO:0016798	_	_	_	_	_	_	K01191	E3.2.1.24
comp12912_c0	0	1	0	0.15	noTest	noTest	noTest	noTest	noTest	noTest	noTest	no	NOTEST	359	_	_	_	_	_	_	_	_	_	_	_	None	_
comp12913_c0	3	12	0.32	1.3	0.0834969611968208	0.633855123898852	2.06839627926141	up	-2.06839627926141	down	-1.46254200346986	no	OK	476	_	_	_	_	_	_	_	_	_	_	_	None	_
comp12914_c0	10	4	0.85	0.34	0.390133159226838	1	-1.1148397346103	down	1.1148397346103	up	-1.59729954217366	no	OK	595	_	_	_	_	_	_	_	_	_	_	_	None	_
comp12917_c0	16	15	1.11	1.04	1	1	0.0677870308105008	up	-0.0677870308105008	down	-0.436868202080383	no	OK	724	_	_	_	_	_	_	_	_	_	_	_	None	_
comp12918_c0	0	0	0	0	noTest	noTest	noTest	noTest	noTest	noTest	noTest	no	NOTEST	600	_	_	_	_	_	_	_	_	_	_	_	None	_
comp12920_c0	0	0	0	0	noTest	noTest	noTest	noTest	noTest	noTest	noTest	no	NOTEST	404	_	_	_	_	_	_	_	_	_	_	_	None	_
comp12922_c0	2	2	0.26	0.27	noTest	noTest	noTest	noTest	noTest	noTest	noTest	no	NOTEST	394	_	_	_	_	_	_	_	_	_	_	_	None	_
comp12923_c0	652	858	8.66	11.34	0.399133343308159	1	0.557907056028773	up	-0.557907056028773	down	5.1834346008061	no	OK	867	258-2858(+)	gi|511991754|ref|XP_004813553.1|	PREDICTED: two pore calcium channel protein 1-like [Mustela putorius furo]	65%	_	_	_	_	_	_	_	None	_
comp129282_c0	0	5	0	0.74	noTest	noTest	noTest	noTest	noTest	noTest	noTest	no	NOTEST	357	_	_	_	_	_	_	_	_	_	_	_	None	_
comp12928_c0	30	15	1.39	0.7	0.354733269085788	1	-0.828132688106818	down	0.828132688106818	up	0.084018874883537	no	OK	296	172-1062(+)	_	_	_	_	_	_	_	_	_	_	None	_
comp129290_c0	13	13	0.91	0.91	0.898527520344665	1	0.158935537400824	up	-0.158935537400824	down	-0.68922962391095	no	OK	719	_	_	_	_	_	_	_	_	_	_	_	None	_
comp1292_c0	5	4	0.62	0.5	noTest	noTest	noTest	noTest	noTest	noTest	noTest	no	NOTEST	139	3-419(-)	gi|29134779|dbj|BAC66140.1|	projectin [Procambarus clarkii]	95%	GO:0004674;GO:0005524;GO:0009069;GO:0006468	_	_	_	_	_	_	None	_
comp12930_c0	37	33	1.37	1.23	1	1	-0.00304874568322836	down	0.00304874568322836	up	0.736977774017284	no	OK	302	360-1265(-)	gi|383847190|ref|XP_003699238.1|	PREDICTED: metallophosphoesterase 1-like [Megachile rotundata]	68%	_	_	_	_	_	_	_	None	_
comp12931_c0	120	173	4.3	6.18	0.312721111330141	1	0.688522222859586	up	-0.688522222859586	down	2.82042215332541	no	OK	249	3-749(+)	gi|198278523|ref|NP_001094189.1|	AP-3 complex subunit delta-1 [Rattus norvegicus]	54%	GO:0050794;GO:0030424;GO:0043231;GO:0016020;GO:0046907;GO:0044707;GO:0019882;GO:0016192;GO:0034613;GO:0044444;GO:0015031;GO:0044765	_	_	_	_	_	_	K12396	AP3D1
comp12932_c0	2	8	0.17	0.67	0.191275790676091	0.883550543444895	2.02504191871724	up	-2.02504191871724	down	-2.05256116332599	no	OK	601	_	_	_	_	_	_	_	_	_	_	_	None	_
comp12935_c0	6	3	0.81	0.41	noTest	noTest	noTest	noTest	noTest	noTest	noTest	no	NOTEST	386	_	_	_	_	_	_	_	_	_	_	_	None	_
comp12936_c0	0	5	0	0.5	noTest	noTest	noTest	noTest	noTest	noTest	noTest	no	NOTEST	515	_	_	_	_	_	_	_	_	_	_	_	None	_
comp12937_c0	8	2	0.7	0.18	0.191275790676091	0.883550543444895	-1.72394817082692	down	1.72394817082692	up	-2.08496979567165	no	OK	159	2-478(+)	gi|391226659|gb|AFM38213.1|	chitinase 7 [Spodoptera exigua]	81%	GO:0006032;GO:0008061;GO:0016998;GO:0005576;GO:0004568;GO:0005975	_	_	_	_	_	_	K01183	E3.2.1.14
comp12938_c0	42	33	1	0.79	0.834171130015875	1	-0.184695422009964	down	0.184695422009964	up	0.832484037641559	no	OK	652	2-1957(+)	gi|512923879|ref|XP_004930460.1|	PREDICTED: serine/threonine-protein kinase tousled-like 2-like isoform X5 [Bombyx mori]	78%	GO:0044763;GO:0016772	9258.ENSOANP00000013646	tousled-like kinase 1	84.30%	COG0515	_	_	K08864	TLK
comp12939_c0	16	4	1.74	0.54	0.091098217238373	0.662210848141821	-1.77892771499473	down	1.77892771499473	up	-1.09234779553348	no	OK	534	_	_	_	_	_	_	_	_	_	_	_	None	_
comp1293_c0	0	1	0	0.14	noTest	noTest	noTest	noTest	noTest	noTest	noTest	no	NOTEST	384	_	_	_	_	_	_	_	_	_	_	_	None	_
comp129406_c0	1	46.11	0.12	5.59	6.00382232437213e-06	0.000332360594002492	5.35491287721052	up	-5.35491287721052	down	0.219532704695155	yes	OK	429	_	_	_	_	_	_	_	_	_	_	_	None	_
comp12940_c0	116	72	7.19	4.36	0.453280063269284	1	-0.524626479547499	down	0.524626479547499	up	2.14925142362286	no	OK	142	140-565(-)	_	_	_	_	_	_	_	_	_	_	None	_
comp12942_c0	14	2	1.14	0.16	0.0396962808918121	0.418326048243484	-2.5114131122681	down	2.5114131122681	up	-1.41720077378689	no	OK	618	_	_	_	_	_	_	_	_	_	_	_	None	_
comp12943_c0	7	2	0.73	0.21	noTest	noTest	noTest	noTest	noTest	noTest	noTest	no	NOTEST	493	_	_	_	_	_	_	_	_	_	_	_	None	_
comp12944_c0	13	13	0.65	0.65	0.898527520344665	1	0.158935537400824	up	-0.158935537400824	down	-0.68922962391095	no	OK	985	_	_	_	_	_	_	_	_	_	_	_	None	_
comp12946_c0	31	46	1.03	1.52	0.331331349457091	1	0.726501354247839	up	-0.726501354247839	down	0.890649254423363	no	OK	185	836-1390(-)	gi|170058935|ref|XP_001865141.1|	ubiquitin-conjugating enzyme E2 H [Culex quinquefasciatus]	97%	GO:0016881	7176.CPIJ015105-PA	ubiquitin-conjugating enzyme E2 H	97.80%	COG5078	KOG0416	_	K10576	UBE2H, UBC8
comp12947_c0	14	2	0.5	0.07	0.0396962808918121	0.418326048243484	-2.5114131122681	down	2.5114131122681	up	-1.41720077378689	no	OK	345	2-1036(-)	_	_	_	_	_	_	_	_	_	_	None	_
comp1294_c0	10	11	0.51	0.56	0.763626992083732	1	0.292518655824533	up	-0.292518655824533	down	-0.995616601917744	no	OK	139	557-976(+)	_	_	_	_	_	_	_	_	_	_	None	_
comp12950_c0	13	15	0.55	0.63	0.717696776205082	1	0.361952827341686	up	-0.361952827341686	down	-0.578856299711583	no	OK	1171	_	_	_	_	_	_	_	_	_	_	_	None	_
comp12952_c0	10	16	0.61	0.97	0.366587696800822	1	0.823587183041069	up	-0.823587183041069	down	-0.678665021789266	no	OK	820	_	_	_	_	_	_	_	_	_	_	_	None	_
comp12953_c0	0	1	0	0.09	noTest	noTest	noTest	noTest	noTest	noTest	noTest	no	NOTEST	579	_	_	_	_	_	_	_	_	_	_	_	None	_
comp12954_c0	10	13	0.45	0.59	0.573301633927262	1	0.528857721254069	up	-0.528857721254069	down	-0.860592442558814	no	OK	1085	_	_	_	_	_	_	_	_	_	_	_	None	_
comp12956_c0	20	10	1.56	0.78	0.421155800327721	1	-0.823282561583007	down	0.823282561583007	up	-0.498844845794686	no	OK	644	_	_	_	_	_	_	_	_	_	_	_	None	_
comp12958_c0	1	5	0.12	0.61	noTest	noTest	noTest	noTest	noTest	noTest	noTest	no	NOTEST	425	_	_	_	_	_	_	_	_	_	_	_	None	_
comp12959_c0	5	10	0.28	0.56	0.352672051071238	1	1.12140086215686	up	-1.12140086215686	down	-1.47181738058563	no	OK	255	118-882(-)	_	_	_	_	_	_	_	_	_	_	None	_
comp12960_c0	18	36	0.54	1.14	0.158170437092508	0.842064713316962	1.15040722793968	up	-1.15040722793968	down	0.38560923814282	no	OK	298	28-921(-)	_	_	_	_	_	_	_	_	_	_	None	_
comp12962_c0	1	2	0.12	0.24	noTest	noTest	noTest	noTest	noTest	noTest	noTest	no	NOTEST	432	_	gi|221486021|gb|EEE24291.1|	conserved hypothetical protein [Toxoplasma gondii GT1]	52%	_	_	_	_	_	_	_	None	_
comp12968_c0	486.52	338	10.96	7.42	0.588639921868947	1	-0.36468484266515	down	0.36468484266515	up	4.28611272156268	no	OK	735	101-2305(+)	gi|291226822|ref|XP_002733391.1|	PREDICTED: hepatocyte growth factor-regulated tyrosine kinase substrate-like [Saccoglossus kowalevskii]	66%	GO:0043231;GO:0005737	_	_	_	_	_	_	K12182	HGS, HRS, VPS27
comp12969_c0	10	5	0.46	0.23	0.542974480501684	1	-0.809075891499402	down	0.809075891499402	up	-1.49496981032737	no	OK	1076	_	_	_	_	_	_	_	_	_	_	_	None	_
comp12970_c0	2	11	0.21	1.16	0.0536328609888605	0.498646234025401	2.4731556732318	up	-2.4731556732318	down	-1.66787401285199	no	OK	58	242-415(+)	_	_	_	_	_	_	_	_	_	_	None	_
comp12973_c0	3	2	0.23	0.16	noTest	noTest	noTest	noTest	noTest	noTest	noTest	no	NOTEST	646	_	_	_	_	_	_	_	_	_	_	_	None	_
comp12975_c0	10	3	1.13	0.34	0.189983809938349	0.883550543444895	-1.50333287652362	down	1.50333287652362	up	-1.70717495337973	no	OK	457	_	_	_	_	_	_	_	_	_	_	_	None	_
comp12976_c0	7	7	0.77	0.77	1	1	0.156408758638654	up	-0.156408758638654	down	-1.58301235499706	no	OK	467	_	_	_	_	_	_	_	_	_	_	_	None	_
comp12977_c0	25	15	1.07	0.53	0.526087137053861	1	-0.567613276572176	down	0.567613276572176	up	-0.0808046366049245	no	OK	400	32-1231(-)	gi|157119523|ref|XP_001653412.1|	hypothetical protein AaeL_AAEL008679 [Aedes aegypti]	66%	_	_	_	_	_	_	_	None	_
comp12979_c0	5	2	0.57	0.23	noTest	noTest	noTest	noTest	noTest	noTest	noTest	no	NOTEST	450	_	_	_	_	_	_	_	_	_	_	_	None	_
comp12985_c0	1	6	0.11	0.66	noTest	noTest	noTest	noTest	noTest	noTest	noTest	no	NOTEST	468	_	_	_	_	_	_	_	_	_	_	_	None	_
comp12987_c0	1	3	0.11	0.34	noTest	noTest	noTest	noTest	noTest	noTest	noTest	no	NOTEST	459	_	gi|91077168|ref|XP_972002.1|	PREDICTED: similar to CG6006 CG6006-PC [Tribolium castaneum]	54%	_	_	_	_	_	_	_	K08202	SLC22A4_5, OCTN
comp12989_c0	7	5	0.92	0.66	0.822491979816544	1	-0.310320115255577	down	0.310320115255577	up	-1.81063404902036	no	OK	131	2-397(+)	_	_	_	_	_	_	_	_	_	_	None	_
comp12991_c0	2	4	0.23	0.45	noTest	noTest	noTest	noTest	noTest	noTest	noTest	no	NOTEST	117	2-352(+)	_	_	_	_	_	_	_	_	_	_	None	_
comp12992_c0	2	0	0.18	0	noTest	noTest	noTest	noTest	noTest	noTest	noTest	no	NOTEST	567	_	_	_	_	_	_	_	_	_	_	_	None	_
comp12996_c0	10	12	0.74	0.89	0.66273607407069	1	0.415522353651478	up	-0.415522353651478	down	-0.926567418759311	no	OK	676	_	gi|149032451|gb|EDL87342.1|	rCG39143 [Rattus norvegicus]	64%	_	_	_	_	_	_	_	None	_
comp12996_c1	16	11	1.05	0.72	0.804303074950425	1	-0.371569324559897	down	0.371569324559897	up	-0.643364207454538	no	OK	220	1-660(+)	gi|478263035|gb|ENN81435.1|	hypothetical protein YQE_02128, partial [Dendroctonus ponderosae]	67%	_	_	_	_	_	_	_	None	_
comp12_c0	0	11	0	1.34	0.0041656591059309	0.0818723641165666	5.57332070960037	up	-5.57332070960037	down	-1.90236147289329	no	OK	127	1-381(+)	_	_	_	_	_	_	_	_	_	_	None	_
comp130017_c0	6	5	0.68	0.57	1	1	-0.096640776070524	down	0.096640776070524	up	-1.93380759794632	no	OK	454	_	_	_	_	_	_	_	_	_	_	_	None	_
comp13002_c0	0	4	0	0.36	noTest	noTest	noTest	noTest	noTest	noTest	noTest	no	NOTEST	562	_	_	_	_	_	_	_	_	_	_	_	None	_
comp13004_c0	30	25	1.67	1.39	0.944323419733923	1	-0.100132855031735	down	0.100132855031735	up	0.387049510272211	no	OK	258	117-890(+)	gi|156547528|ref|XP_001606972.1|	PREDICTED: beta carbonic anhydrase 1-like [Nasonia vitripennis]	81%	GO:0006807;GO:0006730;GO:0004089;GO:0008270	7425.XP_001606972	similar to ENSANGP00000029115	81.18%	COG0288	KOG1578	_	None	_
comp13005_c0	0.95	3	0.12	0.39	noTest	noTest	noTest	noTest	noTest	noTest	noTest	no	NOTEST	407	_	_	_	_	_	_	_	_	_	_	_	None	_
comp13008_c0	1	4	0.12	0.47	noTest	noTest	noTest	noTest	noTest	noTest	noTest	no	NOTEST	444	_	_	_	_	_	_	_	_	_	_	_	None	_
comp13009_c0	11	7	1.47	0.94	0.725047358553186	1	-0.476472925013479	down	0.476472925013479	up	-1.22868944218848	no	OK	390	_	_	_	_	_	_	_	_	_	_	_	None	_
comp1300_c0	2	2	0.18	0.18	noTest	noTest	noTest	noTest	noTest	noTest	noTest	no	NOTEST	67	368-568(-)	_	_	_	_	_	_	_	_	_	_	None	_
comp13012_c0	11	5	1.28	0.59	0.438083377666006	1	-0.94320179890771	down	0.94320179890771	up	-1.40371730915073	no	OK	443	_	_	_	_	_	_	_	_	_	_	_	None	_
comp13013_c0	4	2	0.53	0.27	noTest	noTest	noTest	noTest	noTest	noTest	noTest	no	NOTEST	394	_	_	_	_	_	_	_	_	_	_	_	None	_
comp13014_c0	3	5	0.45	0.75	noTest	noTest	noTest	noTest	noTest	noTest	noTest	no	NOTEST	353	_	_	_	_	_	_	_	_	_	_	_	None	_
comp13015_c0	5	8.01	0.3	0.48	0.670342248230723	1	0.80776384221024	up	-0.80776384221024	down	-1.68263818781854	no	OK	834	_	_	_	_	_	_	_	_	_	_	_	None	_
comp13016_c0	15	28	0.84	1.56	0.202301582863787	0.910230070318755	1.04938838360756	up	-1.04938838360756	down	0.0538117011805005	no	OK	887	_	_	_	_	_	_	_	_	_	_	_	None	_
comp130174_c0	8	3	1.01	0.38	0.33368077865829	1	-1.19065265854493	down	1.19065265854493	up	-1.94424592430967	no	OK	412	_	_	_	_	_	_	_	_	_	_	_	None	_
comp13017_c0	6	5	0.5	0.42	1	1	-0.096640776070524	down	0.096640776070524	up	-1.93380759794632	no	OK	606	_	_	_	_	_	_	_	_	_	_	_	None	_
comp13018_c0	9	2	1.03	0.23	0.137873920182766	0.801361052325824	-1.88874278314219	down	1.88874278314219	up	-1.94945667331145	no	OK	149	3-449(-)	gi|443709304|gb|ELU04015.1|	hypothetical protein CAPTEDRAFT_156040 [Capitella teleta]	56%	_	_	_	_	_	_	_	None	_
comp13019_c0	0	4	0	0.22	noTest	noTest	noTest	noTest	noTest	noTest	noTest	no	NOTEST	915	_	_	_	_	_	_	_	_	_	_	_	None	_
comp1301_c0	0	3	0	0.43	noTest	noTest	noTest	noTest	noTest	noTest	noTest	no	NOTEST	371	_	gi|66571325|ref|NP_001019243.1|	integrin beta-like protein 1 precursor [Danio rerio]	71%	_	_	_	_	_	_	_	None	_
comp13023_c0	48	30	2.45	1.53	0.537803297224724	1	-0.512693063674376	down	0.512693063674376	up	0.881860242552176	no	OK	275	131-955(+)	gi|358442122|gb|AEU11366.1|	Broad-complex protein isoform 4 [Penaeus monodon]	78%	GO:0046872;GO:0005622	_	_	_	_	_	_	K02174	BR-C
comp13024_c0	4	8	0.35	0.69	0.497905885766794	1	1.11171457386257	up	-1.11171457386257	down	-1.79543451943046	no	OK	194	2-583(-)	_	_	_	_	_	_	_	_	_	_	None	_
comp13025_c0	9	7	0.94	0.73	0.854436836881098	1	-0.194461411941746	down	0.194461411941746	up	-1.39471982160324	no	OK	491	_	_	_	_	_	_	_	_	_	_	_	None	_
comp13026_c0	7	0	0.66	0	noTest	noTest	noTest	noTest	noTest	noTest	noTest	no	NOTEST	543	_	_	_	_	_	_	_	_	_	_	_	None	_
comp13028_c0	15	18	0.31	0.37	0.672305981655374	1	0.418641396412803	up	-0.418641396412803	down	-0.340429300398155	no	OK	654	1-1962(-)	gi|259147278|emb|CAY80531.1|	Muc1p [Saccharomyces cerevisiae EC1118]	46%	_	_	_	_	_	_	_	None	_
comp130290_c0	6	9	0.42	0.62	0.700311134755203	1	0.722164749183133	up	-0.722164749183133	down	-1.4764520782836	no	OK	721	_	_	_	_	_	_	_	_	_	_	_	None	_
comp13029_c0	1	2	0.1	0.2	noTest	noTest	noTest	noTest	noTest	noTest	noTest	no	NOTEST	509	_	_	_	_	_	_	_	_	_	_	_	None	_
comp13031_c0	4	7	0.36	0.64	0.633150091620857	1	0.924962654947426	up	-0.924962654947426	down	-1.92334713185365	no	OK	186	2-562(+)	_	_	_	_	_	_	_	_	_	_	None	_
comp13035_c0	10	10	0.78	0.78	0.876185567281955	1	0.15804192125659	up	-0.15804192125659	down	-1.06803787144085	no	OK	646	_	gi|224139646|ref|XP_002323209.1|	predicted protein [Populus predicted protein [Populus trichocarpa]	67%	_	_	_	_	_	_	_	None	_
comp13038_c0	5	3	0.73	0.44	noTest	noTest	noTest	noTest	noTest	noTest	noTest	no	NOTEST	358	_	_	_	_	_	_	_	_	_	_	_	None	_
comp13039_c0	35	48	0.89	1.21	0.4179297716828	1	0.613901415634549	up	-0.613901415634549	down	0.996663808414912	no	OK	415	524-1768(+)	gi|307168658|gb|EFN61694.1|	BTB/POZ domain-containing protein 2 [Camponotus floridanus]	68%	_	_	_	_	_	_	_	K10477	BTBD1_2
comp1303_c0	0	3	0	0.29	noTest	noTest	noTest	noTest	noTest	noTest	noTest	no	NOTEST	525	_	_	_	_	_	_	_	_	_	_	_	None	_
comp130407_c0	5	12	0.58	1.4	0.22815758642039	0.950195408133954	1.37888129455175	up	-1.37888129455175	down	-1.28735003361247	no	OK	443	_	_	_	_	_	_	_	_	_	_	_	None	_
comp13040_c0	3	1	0.4	0.14	noTest	noTest	noTest	noTest	noTest	noTest	noTest	no	NOTEST	129	1-387(-)	gi|3024084|sp|Q26474.1|LACH_SCHAM	RecName: Full=Lachesin; Flags: lachesin [Schistocerca americana]	79%	GO:0016020	_	_	_	_	_	_	None	_
comp13041_c0	16	28	0.77	1.35	0.2446691295594	0.971749179855023	0.9578394590545	up	-0.9578394590545	down	0.085479224151619	no	OK	340	3-1022(+)	gi|432888030|ref|XP_004075032.1|	PREDICTED: neurofilament light polypeptide-like [Oryzias latipes]	53%	_	_	_	_	_	_	_	None	_
comp13042_c0	5	1	0.49	0.1	noTest	noTest	noTest	noTest	noTest	noTest	noTest	no	NOTEST	519	_	_	_	_	_	_	_	_	_	_	_	None	_
comp13043_c0	5	7	0.56	0.79	0.822491979816544	1	0.621011923295098	up	-0.621011923295098	down	-1.80050544959484	no	OK	460	_	_	_	_	_	_	_	_	_	_	_	None	_
comp130440_c0	13	12	0.82	0.76	1	1	0.0456001697982336	up	-0.0456001697982336	down	-0.747658005500568	no	OK	789	_	_	_	_	_	_	_	_	_	_	_	None	_
comp13047_c0	1	8	0.07	0.54	noTest	noTest	noTest	noTest	noTest	noTest	noTest	no	NOTEST	225	61-738(+)	_	_	_	_	_	_	_	_	_	_	None	_
comp13048_c0	5	3	0.51	0.25	noTest	noTest	noTest	noTest	noTest	noTest	noTest	no	NOTEST	501	_	_	_	_	_	_	_	_	_	_	_	None	_
comp130490_c0	4	8	0.38	0.77	0.497905885766794	1	1.11171457386257	up	-1.11171457386257	down	-1.79543451943046	no	OK	530	_	gi|21622583|emb|CAD13268.2|	cytochrome oxidase subunit III [Manis tetradactyla]	86%	GO:0019646;GO:0045277;GO:0006123;GO:0004129;GO:0006744;GO:0006120;GO:0016021;GO:0005739;GO:0015992;GO:0008137;GO:0006814	9606.ENSP00000354982	Cytochrome c oxidase subunit 3 (Cytochrome c oxidase polypeptide III); Subunits I, II and II [...]	96.40%	COG1845	KOG4664	_	K02262	COX3
comp13050_c0	0	2	0	0.15	noTest	noTest	noTest	noTest	noTest	noTest	noTest	no	NOTEST	218	3-656(-)	gi|328779958|ref|XP_394107.3|	PREDICTED: cGMP-specific 3',5'-cyclic phosphodiesterase-like [Apis mellifera]	92%	GO:0046872;GO:0007165;GO:0005886;GO:0047555;GO:0046068	7176.CPIJ006990-PA	conserved hypothetical protein	87.25%	_	KOG3689	_	K13763	PDE6N
comp13051_c0	15	28	0.45	0.84	0.202301582863787	0.910230070318755	1.04938838360756	up	-1.04938838360756	down	0.0538117011805005	no	OK	1612	_	gi|227908757|ref|NP_001153141.1|	zinc finger protein 516 [Danio rerio]	67%	_	7955.ENSDARP00000095054	zinc finger protein	78.95%	_	KOG1721	_	None	_
comp13052_c0	15	19	0.83	1.05	0.605363239930837	1	0.495660997843183	up	-0.495660997843183	down	-0.295914719270196	no	OK	892	_	_	_	_	_	_	_	_	_	_	_	None	_
comp13055_c0	8	0	0.61	0	noTest	noTest	noTest	noTest	noTest	noTest	noTest	no	NOTEST	218	3-656(-)	_	_	_	_	_	_	_	_	_	_	None	_
comp13056_c0	2	14	0.25	1.77	0.0222080971802885	0.283208209586254	2.81457153701867	up	-2.81457153701867	down	-1.36318025324939	no	OK	412	_	_	_	_	_	_	_	_	_	_	_	None	_
comp13057_c0	13	24	0.68	1.26	0.240055021172086	0.964413185494842	1.03162096677295	up	-1.03162096677295	down	-0.164223413871702	no	OK	157	1-471(+)	gi|383861234|ref|XP_003706091.1|	PREDICTED: uncharacterized protein LOC100883929 [Megachile rotundata]	58%	_	_	_	_	_	_	_	None	_
comp130613_c0	10	5	0.57	0.28	0.542974480501684	1	-0.809075891499402	down	0.809075891499402	up	-1.49496981032737	no	OK	873	_	_	_	_	_	_	_	_	_	_	_	None	_
comp13062_c0	2	6	0.22	0.65	noTest	noTest	noTest	noTest	noTest	noTest	noTest	no	NOTEST	473	_	_	_	_	_	_	_	_	_	_	_	None	_
comp13063_c0	5	3	0.4	0.24	noTest	noTest	noTest	noTest	noTest	noTest	noTest	no	NOTEST	628	_	gi|478257491|gb|ENN77647.1|	hypothetical protein YQE_05941, partial [Dendroctonus ponderosae]	56%	_	_	_	_	_	_	_	K08150	SLC2A13, ITR
comp13064_c0	2	0	0.29	0	noTest	noTest	noTest	noTest	noTest	noTest	noTest	no	NOTEST	368	_	_	_	_	_	_	_	_	_	_	_	None	_
comp13066_c0	1	16	0.07	1.2	0.00406643732561418	0.0817518929561561	3.84509134708089	up	-3.84509134708089	down	-1.26980746815219	no	OK	670	_	_	_	_	_	_	_	_	_	_	_	None	_
comp130686_c0	5	4	0.66	0.53	noTest	noTest	noTest	noTest	noTest	noTest	noTest	no	NOTEST	393	_	_	_	_	_	_	_	_	_	_	_	None	_
comp13068_c0	5	3	0.23	0.14	noTest	noTest	noTest	noTest	noTest	noTest	noTest	no	NOTEST	1051	_	_	_	_	_	_	_	_	_	_	_	None	_
comp13069_c0	4	1	0.52	0.13	noTest	noTest	noTest	noTest	noTest	noTest	noTest	no	NOTEST	397	_	_	_	_	_	_	_	_	_	_	_	None	_
comp1306_c0	0	0	0	0	noTest	noTest	noTest	noTest	noTest	noTest	noTest	no	NOTEST	138	2-418(+)	gi|390336202|ref|XP_003724300.1|	PREDICTED: peroxisomal targeting signal 1 receptor-like isoform 2 [Strongylocentrotus purpuratus]	67%	GO:0031267;GO:0047485;GO:0016560;GO:0007006;GO:0021795;GO:1901094;GO:0005052;GO:0006635;GO:0005829;GO:0048468;GO:0005778;GO:0016561;GO:0008299;GO:0000038;GO:0007165;GO:0005782;GO:0021895;GO:0005781;GO:0008022;GO:0001764;GO:0005794;GO:0043234;GO:0040018;GO:0045046;GO:0050905;GO:0007029	_	_	_	_	_	_	K13342	PEX5, PXR1
comp13070_c0	2	7	0.14	0.5	noTest	noTest	noTest	noTest	noTest	noTest	noTest	no	NOTEST	703	_	_	_	_	_	_	_	_	_	_	_	None	_
comp13071_c0	30	7	1.73	0.4	0.032308876478145	0.370889776326656	-1.90235471690692	down	1.90235471690692	up	-0.212637473447069	no	OK	861	_	_	_	_	_	_	_	_	_	_	_	None	_
comp13073_c0	16	15	1.44	1.35	1	1	0.0677870308105008	up	-0.0677870308105008	down	-0.436868202080383	no	OK	84	173-424(-)	_	_	_	_	_	_	_	_	_	_	None	_
comp130766_c0	11	6	0.97	0.53	0.580435588657284	1	-0.69104506120763	down	0.69104506120763	up	-1.31363485661173	no	OK	575	_	_	_	_	_	_	_	_	_	_	_	None	_
comp13078_c0	0	0	0	0	noTest	noTest	noTest	noTest	noTest	noTest	noTest	no	NOTEST	949	_	gi|475051484|gb|AGI56293.1|	thrombospondin II [Penaeus monodon]	54%	_	_	_	_	_	_	_	None	_
comp130798_c0	12	11	1.31	1.21	1	1	0.0356825997631628	up	-0.0356825997631628	down	-0.868129999646011	no	OK	469	_	_	_	_	_	_	_	_	_	_	_	None	_
comp1307_c0	3	5	0.22	0.37	noTest	noTest	noTest	noTest	noTest	noTest	noTest	no	NOTEST	685	_	gi|326673943|ref|XP_001343486.4|	PREDICTED: zinc finger protein 567-like [Danio rerio]	52%	GO:0005488	_	_	_	_	_	_	None	_
comp130824_c0	12	13	1.08	1.17	0.792442655250452	1	0.272021665192699	up	-0.272021665192699	down	-0.744056435940828	no	OK	565	_	_	_	_	_	_	_	_	_	_	_	None	_
comp13082_c0	2	3	0.27	0.41	noTest	noTest	noTest	noTest	noTest	noTest	noTest	no	NOTEST	105	71-388(+)	gi|291227159|ref|XP_002733554.1|	PREDICTED: DNA-directed DNA polymerase epsilon-like [Saccoglossus kowalevskii]	84%	GO:0005634;GO:0003677;GO:0003887;GO:0000166;GO:0006260;GO:0008270;GO:0042575	_	_	_	_	_	_	K02324	POLE1
comp130862_c0	6	3	0.78	0.39	noTest	noTest	noTest	noTest	noTest	noTest	noTest	no	NOTEST	401	_	_	_	_	_	_	_	_	_	_	_	None	_
comp13086_c0	10	3	0.72	0.22	0.189983809938349	0.883550543444895	-1.50333287652362	down	1.50333287652362	up	-1.70717495337973	no	OK	692	_	_	_	_	_	_	_	_	_	_	_	None	_
comp13087_c0	1	3	0.14	0.41	noTest	noTest	noTest	noTest	noTest	noTest	noTest	no	NOTEST	381	_	_	_	_	_	_	_	_	_	_	_	None	_
comp13089_c0	3	12	0.18	0.72	0.0834969611968208	0.633855123898852	2.06839627926141	up	-2.06839627926141	down	-1.46254200346986	no	OK	829	_	_	_	_	_	_	_	_	_	_	_	None	_
comp13091_c0	9	7	0.72	0.56	0.854436836881098	1	-0.194461411941746	down	0.194461411941746	up	-1.39471982160324	no	OK	82	2-247(-)	_	_	_	_	_	_	_	_	_	_	None	_
comp13094_c0	3	6	0.18	0.36	noTest	noTest	noTest	noTest	noTest	noTest	noTest	no	NOTEST	278	2-835(-)	gi|321460135|gb|EFX71180.1|	hypothetical protein DAPPUDRAFT_60396 [Daphnia pulex]	78%	GO:0044763;GO:0016021	_	_	_	_	_	_	None	_
comp13095_c0	0	4	0	0.57	noTest	noTest	noTest	noTest	noTest	noTest	noTest	no	NOTEST	123	3-374(+)	_	_	_	_	_	_	_	_	_	_	None	_
comp13097_c0	10	2	0.62	0.12	0.0999758185423419	0.68958686691826	-2.03662838880561	down	2.03662838880561	up	-1.82579306396025	no	OK	808	_	gi|340712748|ref|XP_003394917.1|	PREDICTED: hypothetical protein LOC100651674 [Bombus terrestris]	63%	_	_	_	_	_	_	_	K10404	KIF26
comp13099_c0	23	8	1.5	0.52	0.171885536243144	0.87714538970475	-1.33609958528608	down	1.33609958528608	up	-0.459153385386346	no	OK	764	_	_	_	_	_	_	_	_	_	_	_	None	_
comp130_c0	3	3	0.41	0.42	noTest	noTest	noTest	noTest	noTest	noTest	noTest	no	NOTEST	380	_	_	_	_	_	_	_	_	_	_	_	None	_
comp13100_c0	11	10	0.74	0.68	1	1	0.0239160138482816	up	-0.0239160138482816	down	-0.999569617207645	no	OK	739	_	gi|443733479|gb|ELU17834.1|	hypothetical protein CAPTEDRAFT_221958 [Capitella teleta]	57%	GO:0045665;GO:0005634;GO:0044323;GO:0048387	_	_	_	_	_	_	None	_
comp131013_c0	30	26	1.14	0.99	1	1	-0.0440682860410041	down	0.0440682860410041	up	0.414199416385711	no	OK	1288	_	_	_	_	_	_	_	_	_	_	_	None	_
comp13102_c0	3	3	0.43	0.44	noTest	noTest	noTest	noTest	noTest	noTest	noTest	no	NOTEST	364	_	_	_	_	_	_	_	_	_	_	_	None	_
comp13106_c0	43	36	1.5	1.03	0.920447956926741	1	-0.0937561271957962	down	0.0937561271957962	up	0.909436247371775	no	OK	524	130-1701(-)	gi|170040892|ref|XP_001848217.1|	conserved hypothetical protein [Culex quinquefasciatus]	68%	_	_	_	_	_	_	_	None	_
comp13107_c0	0	1	0	0.12	noTest	noTest	noTest	noTest	noTest	noTest	noTest	no	NOTEST	424	_	_	_	_	_	_	_	_	_	_	_	None	_
comp13108_c0	10	10	0.97	0.97	0.876185567281955	1	0.15804192125659	up	-0.15804192125659	down	-1.06803787144085	no	OK	525	_	_	_	_	_	_	_	_	_	_	_	None	_
comp13109_c0	12	15	0.45	0.56	0.619280527630828	1	0.475038955133561	up	-0.475038955133561	down	-0.629568772170935	no	OK	1313	_	_	_	_	_	_	_	_	_	_	_	None	_
comp13110_c0	2	3	0.18	0.28	noTest	noTest	noTest	noTest	noTest	noTest	noTest	no	NOTEST	554	_	_	_	_	_	_	_	_	_	_	_	None	_
comp131113_c0	1	3	0.15	0.45	noTest	noTest	noTest	noTest	noTest	noTest	noTest	no	NOTEST	357	_	_	_	_	_	_	_	_	_	_	_	None	_
comp13112_c0	12	16	0.41	0.55	0.545468341200137	1	0.5667511269797	up	-0.5667511269797	down	-0.575481907592041	no	OK	337	404-1414(-)	_	_	_	_	_	_	_	_	_	_	None	_
comp13114_c0	6	8	0.53	0.7	0.840165938536108	1	0.556840016738849	up	-0.556840016738849	down	-1.57824432757573	no	OK	577	_	_	_	_	_	_	_	_	_	_	_	None	_
comp131161_c0	21	18	1.34	1.15	1	1	-0.059637989433935	down	0.059637989433935	up	-0.107953194314707	no	OK	259	2-781(+)	gi|512889951|ref|XP_004922414.1|	PREDICTED: LOW QUALITY PROTEIN: putative RNA-binding protein 15B-like, partial [Bombyx mori]	57%	_	_	_	_	_	_	_	K13190	RBM15
comp13117_c0	1	0	0.12	0	noTest	noTest	noTest	noTest	noTest	noTest	noTest	no	NOTEST	434	_	_	_	_	_	_	_	_	_	_	_	None	_
comp13119_c0	6	2	0.4	0.13	noTest	noTest	noTest	noTest	noTest	noTest	noTest	no	NOTEST	745	_	_	_	_	_	_	_	_	_	_	_	None	_
comp1311_c0	0	4	0	0.46	noTest	noTest	noTest	noTest	noTest	noTest	noTest	no	NOTEST	149	1-450(+)	_	_	_	_	_	_	_	_	_	_	None	_
comp13121_c0	4	1	0.52	0.13	noTest	noTest	noTest	noTest	noTest	noTest	noTest	no	NOTEST	398	_	_	_	_	_	_	_	_	_	_	_	None	_
comp13122_c0	8	5	0.66	0.41	0.670342248230723	1	-0.496395673520711	down	0.496395673520711	up	-1.69737107269107	no	OK	611	_	_	_	_	_	_	_	_	_	_	_	None	_
comp131236_c0	24	31	0.92	1.19	0.540510352075308	1	0.526378868507225	up	-0.526378868507225	down	0.400006414252644	no	OK	202	1-606(-)	gi|302843756|ref|XP_002953419.1|	hypothetical protein VOLCADRAFT_118350 [Volvox carteri f. nagariensis]	44%	_	_	_	_	_	_	_	None	_
comp13124_c0	17	13	1.05	0.8	0.909314911674813	1	-0.221314803306542	down	0.221314803306542	up	-0.48910599719272	no	OK	808	_	_	_	_	_	_	_	_	_	_	_	None	_
comp131260_c0	0	0	0	0	noTest	noTest	noTest	noTest	noTest	noTest	noTest	no	NOTEST	694	_	_	_	_	_	_	_	_	_	_	_	None	_
comp13126_c0	6	12	0.65	1.31	0.324544005242366	1	1.12795746908036	up	-1.12795746908036	down	-1.20736258054081	no	OK	471	_	_	_	_	_	_	_	_	_	_	_	None	_
comp13127_c0	14	15	1.06	1.14	0.814851278002743	1	0.257090287732445	up	-0.257090287732445	down	-0.529913729397733	no	OK	662	_	_	_	_	_	_	_	_	_	_	_	None	_
comp13129_c0	12	9	0.65	0.49	1	1	-0.247106422307114	down	0.247106422307114	up	-1.00352288225842	no	OK	912	_	_	_	_	_	_	_	_	_	_	_	None	_
comp13130_c0	8	1	1.07	0.13	noTest	noTest	noTest	noTest	noTest	noTest	noTest	no	NOTEST	390	_	_	_	_	_	_	_	_	_	_	_	None	_
comp13131_c0	1	2	0.13	0.26	noTest	noTest	noTest	noTest	noTest	noTest	noTest	no	NOTEST	405	_	_	_	_	_	_	_	_	_	_	_	None	_
comp13134_c0	4	8	0.3	0.61	0.497905885766794	1	1.11171457386257	up	-1.11171457386257	down	-1.79543451943046	no	OK	662	_	_	_	_	_	_	_	_	_	_	_	None	_
comp13136_c0	41	22	2.05	1.1	0.347412756163566	1	-0.729999717950107	down	0.729999717950107	up	0.569887408901146	no	OK	274	166-990(+)	_	_	_	_	_	_	_	_	_	_	None	_
comp13137_c0	15	16	1.07	1.14	0.82429764136995	1	0.2510481272097	up	-0.2510481272097	down	-0.433690517749498	no	OK	705	_	_	_	_	_	_	_	_	_	_	_	None	_
comp13138_c0	11	4	1.36	0.5	0.305221314074146	1	-1.24896564201861	down	1.24896564201861	up	-1.49959375399161	no	OK	420	_	_	_	_	_	_	_	_	_	_	_	None	_
comp13139_c0	5	8	0.69	1.12	0.670342248230723	1	0.80776384221024	up	-0.80776384221024	down	-1.68263818781854	no	OK	378	_	_	_	_	_	_	_	_	_	_	_	None	_
comp13141_c0	2	4	0.19	0.38	noTest	noTest	noTest	noTest	noTest	noTest	noTest	no	NOTEST	542	_	_	_	_	_	_	_	_	_	_	_	None	_
comp13142_c0	1	15	0.07	1.11	0.00547933918345486	0.102777507790629	3.75337917523475	up	-3.75337917523475	down	-1.35866902646606	no	OK	225	3-677(-)	_	_	_	_	_	_	_	_	_	_	None	_
comp13144_c0	7	2	0.75	0.21	noTest	noTest	noTest	noTest	noTest	noTest	noTest	no	NOTEST	145	2-436(+)	_	_	_	_	_	_	_	_	_	_	None	_
comp13145_c0	12	12	0.75	0.75	0.892070180730235	1	0.158686297590109	up	-0.158686297590109	down	-0.804796726048907	no	OK	797	_	gi|345490644|ref|XP_003426421.1|	PREDICTED: autophagy-related protein 101-like [Nasonia vitripennis]	84%	_	7425.XP_001602266	similar to CG7053-PA	84.40%	_	KOG4493	_	None	_
comp13148_c0	0	4	0	0.5	noTest	noTest	noTest	noTest	noTest	noTest	noTest	no	NOTEST	420	_	_	_	_	_	_	_	_	_	_	_	None	_
comp1314_c0	3	7	0.28	0.66	0.442578710644678	1	1.31052690800476	up	-1.31052690800476	down	-2.05797939291698	no	OK	131	2-394(+)	gi|322790606|gb|EFZ15414.1|	hypothetical protein SINV_12233 [Solenopsis invicta]	61%	_	_	_	_	_	_	_	K08145	SLC2A8, GLUT8
comp13150_c0	3	3	0.26	0.26	noTest	noTest	noTest	noTest	noTest	noTest	noTest	no	NOTEST	195	1-585(-)	_	_	_	_	_	_	_	_	_	_	None	_
comp13153_c0	4	10	0.37	0.94	0.238790282278216	0.962859420577893	1.42535159380919	up	-1.42535159380919	down	-1.56870011293947	no	OK	544	_	_	_	_	_	_	_	_	_	_	_	None	_
comp13155_c0	10	9	0.6	0.54	1	1	0.00972963375425558	up	-0.00972963375425558	down	-1.14417459269532	no	OK	275	3-827(-)	_	_	_	_	_	_	_	_	_	_	None	_
comp13157_c0	12	8	0.9	0.66	0.745854585473486	1	-0.412431154751398	down	0.412431154751398	up	-1.0761415201791	no	OK	611	_	gi|38490436|emb|CAD57736.1|	dachshund [Cupiennius salei]	74%	_	_	_	_	_	_	_	None	_
comp13158_c0	31	45	1.09	1.58	0.352332992397277	1	0.694956112702873	up	-0.694956112702873	down	0.871071092754885	no	OK	55	938-1102(+)	_	_	_	_	_	_	_	_	_	_	None	_
comp13159_c0	26	0	1.84	0	7.4460653019927e-05	0.0029600407743724	-6.63629387562609	down	6.63629387562609	up	-0.735119483819577	yes	OK	707	_	_	_	_	_	_	_	_	_	_	_	None	_
comp13164_c0	0	1	0	0.14	noTest	noTest	noTest	noTest	noTest	noTest	noTest	no	NOTEST	385	_	_	_	_	_	_	_	_	_	_	_	None	_
comp13166_c0	2	0	0.25	0	noTest	noTest	noTest	noTest	noTest	noTest	noTest	no	NOTEST	409	_	_	_	_	_	_	_	_	_	_	_	None	_
comp13168_c0	2	3	0.26	0.4	noTest	noTest	noTest	noTest	noTest	noTest	noTest	no	NOTEST	110	69-401(+)	_	_	_	_	_	_	_	_	_	_	None	_
comp13171_c0	8	17	0.48	1.01	0.241983056496189	0.966131980059179	1.22249626525332	up	-1.22249626525332	down	-0.729660481213853	no	OK	835	_	_	_	_	_	_	_	_	_	_	_	None	_
comp13173_c0	16	11	0.55	0.38	0.804303074950425	1	-0.371569324559897	down	0.371569324559897	up	-0.643364207454538	no	OK	289	117-983(+)	gi|383847847|ref|XP_003699564.1|	PREDICTED: uncharacterized protein LOC100880961 [Megachile rotundata]	55%	_	_	_	_	_	_	_	None	_
comp13174_c0	25	16	0.95	0.6	0.595081012454405	1	-0.475901104726036	down	0.475901104726036	up	-0.0436021465258748	no	OK	1294	_	_	_	_	_	_	_	_	_	_	_	None	_
comp13174_c1	3	1	0.31	0.1	noTest	noTest	noTest	noTest	noTest	noTest	noTest	no	NOTEST	496	_	_	_	_	_	_	_	_	_	_	_	None	_
comp131765_c0	1	5	0.14	0.7	noTest	noTest	noTest	noTest	noTest	noTest	noTest	no	NOTEST	377	_	_	_	_	_	_	_	_	_	_	_	None	_
comp13176_c0	0	13	0	1.36	0.00199604498825856	0.0455296212197821	5.80965977502991	up	-5.80965977502991	down	-1.6580145090095	yes	OK	492	_	_	_	_	_	_	_	_	_	_	_	None	_
comp13177_c0	17	24	1.37	1.94	0.477216475311809	1	0.651370626065588	up	-0.651370626065588	down	-0.0223439201101003	no	OK	148	1-444(+)	gi|432844933|ref|XP_004065783.1|	PREDICTED: phosphoglucomutase-2-like [Oryzias latipes]	76%	_	_	_	_	_	_	_	K11809	PGM2L1
comp13178_c0	17	10	2.45	1.45	0.619280527630828	1	-0.592130603304021	down	0.592130603304021	up	-0.646816070313506	no	OK	365	_	_	_	_	_	_	_	_	_	_	_	None	_
comp1317_c0	6	1	0.69	0.12	noTest	noTest	noTest	noTest	noTest	noTest	noTest	no	NOTEST	53	232-390(+)	_	_	_	_	_	_	_	_	_	_	None	_
comp13181_c0	8	30.76	0.51	1.97	0.0147607568170662	0.210774443241478	2.08028174932522	up	-2.08028174932522	down	-0.0723591648708907	no	OK	779	_	_	_	_	_	_	_	_	_	_	_	None	_
comp13183_c0	12	10	0.62	0.51	1	1	-0.0987941348047796	down	0.0987941348047796	up	-0.93428518411872	no	OK	320	2-961(-)	_	_	_	_	_	_	_	_	_	_	None	_
comp13185_c0	2	1	0.24	0.12	noTest	noTest	noTest	noTest	noTest	noTest	noTest	no	NOTEST	427	_	gi|167517999|ref|XP_001743340.1|	hypothetical protein [Monosiga brevicollis MX1]	65%	_	_	_	_	_	_	_	K11654	SMARCA5, SNF2H, ISWI
comp131873_c0	7	7	0.75	0.76	1	1	0.156408758638654	up	-0.156408758638654	down	-1.58301235499706	no	OK	476	_	gi|397519261|ref|XP_003829785.1|	PREDICTED: LOW QUALITY PROTEIN: putative HLA class I histocompatibility antigen, alpha chain H-like [Pan paniscus]	85%	GO:0060337;GO:0005102;GO:0000139;GO:0016045;GO:0005887;GO:0002480;GO:0050776;GO:0060333;GO:0050690;GO:0030670;GO:0031901;GO:0071556;GO:0042612;GO:0002479;GO:0019048;GO:0012507	_	_	_	_	_	_	None	_
comp13189_c0	10	12	0.34	0.4	0.66273607407069	1	0.415522353651478	up	-0.415522353651478	down	-0.926567418759311	no	OK	481	1-1443(-)	gi|501300731|dbj|BAN21654.1|	conserved hypothetical protein, partial [Riptortus pedestris]	84%	_	121224.XP_002422970	hypothetical protein	85.27%	_	_	NOG258822	None	_
comp1318_c0	3	8	0.23	0.61	0.33368077865829	1	1.4972788269199	up	-1.4972788269199	down	-1.91810873308606	no	OK	185	107-661(-)	_	_	_	_	_	_	_	_	_	_	None	_
comp13193_c0	2	0	0.25	0	noTest	noTest	noTest	noTest	noTest	noTest	noTest	no	NOTEST	413	_	_	_	_	_	_	_	_	_	_	_	None	_
comp13194_c0	0	2	0	0.2	noTest	noTest	noTest	noTest	noTest	noTest	noTest	no	NOTEST	168	2-505(-)	_	_	_	_	_	_	_	_	_	_	None	_
comp13195_c0	6	3	0.81	0.41	noTest	noTest	noTest	noTest	noTest	noTest	noTest	no	NOTEST	389	_	gi|238489061|ref|XP_002375768.1|	SUN domain protein (Adg3), putative [Aspergillus flavus NRRL3357]	73%	_	_	_	_	_	_	_	None	_
comp13196_c0	4	4	0.39	0.39	noTest	noTest	noTest	noTest	noTest	noTest	noTest	no	NOTEST	74	303-524(-)	_	_	_	_	_	_	_	_	_	_	None	_
comp1319_c0	2	11	0.19	1.05	0.0536328609888605	0.498646234025401	2.4731556732318	up	-2.4731556732318	down	-1.66787401285199	no	OK	156	67-534(-)	gi|443731153|gb|ELU16390.1|	hypothetical protein CAPTEDRAFT_213608 [Capitella teleta]	62%	GO:0044699	_	_	_	_	_	_	K11990	DHH
comp13201_c0	12	27	0.88	1.99	0.128892330485785	0.78357452013385	1.31307045677662	up	-1.31307045677662	down	-0.0832801161735494	no	OK	128	2-385(-)	_	_	_	_	_	_	_	_	_	_	None	_
comp13202_c0	1	0	0.12	0	noTest	noTest	noTest	noTest	noTest	noTest	noTest	no	NOTEST	437	_	_	_	_	_	_	_	_	_	_	_	None	_
comp13203_c0	18	22	1.21	1.48	0.651530546873032	1	0.445880291867953	up	-0.445880291867953	down	-0.0618817572435847	no	OK	745	_	_	_	_	_	_	_	_	_	_	_	None	_
comp13205_c0	3	2	0.41	0.27	noTest	noTest	noTest	noTest	noTest	noTest	noTest	no	NOTEST	386	_	_	_	_	_	_	_	_	_	_	_	None	_
comp13206_c0	7	5	0.64	0.45	0.822491979816544	1	-0.310320115255577	down	0.310320115255577	up	-1.81063404902036	no	OK	561	_	_	_	_	_	_	_	_	_	_	_	None	_
comp13208_c0	7	14	0.44	0.88	0.302644775598464	1	1.13269029585523	up	-1.13269029585523	down	-0.983759346223656	no	OK	789	_	gi|355757024|gb|EHH60632.1|	hypothetical protein EGM_12032, partial [Macaca fascicularis]	64%	_	_	_	_	_	_	_	None	_
comp13211_c0	4	4	0.51	0.52	noTest	noTest	noTest	noTest	noTest	noTest	noTest	no	NOTEST	135	1-408(+)	_	_	_	_	_	_	_	_	_	_	None	_
comp13213_c0	62	56.22	1.14	1.01	1	1	0.0150834389552908	up	-0.0150834389552908	down	1.49076781837227	no	OK	336	420-1427(+)	gi|465966569|gb|EMP31075.1|	GPI mannosyltransferase 2 [Chelonia mydas]	55%	_	_	_	_	_	_	_	K07542	PIGV
comp132160_c0	6	4	0.37	0.24	0.799900049975013	1	-0.402404619181419	down	0.402404619181419	up	-2.07419398547478	no	OK	814	_	_	_	_	_	_	_	_	_	_	_	None	_
comp13216_c0	23	15	2.66	1.74	0.637370418380824	1	-0.448629475401118	down	0.448629475401118	up	-0.152521916258638	no	OK	446	_	_	_	_	_	_	_	_	_	_	_	None	_
comp13217_c0	6	4	0.65	0.43	0.799900049975013	1	-0.402404619181419	down	0.402404619181419	up	-2.07419398547478	no	OK	474	_	_	_	_	_	_	_	_	_	_	_	None	_
comp13220_c0	13	1	1.02	0.08	0.0197868807531717	0.262556686917086	-3.26180273283204	down	3.26180273283204	up	-1.6115604293985	no	OK	640	_	_	_	_	_	_	_	_	_	_	_	None	_
comp13221_c0	7	12	0.86	1.48	0.431875402025811	1	0.914278129895303	up	-0.914278129895303	down	-1.1317065537777	no	OK	423	_	_	_	_	_	_	_	_	_	_	_	None	_
comp13222_c0	2	1	0.23	0.12	noTest	noTest	noTest	noTest	noTest	noTest	noTest	no	NOTEST	441	_	_	_	_	_	_	_	_	_	_	_	None	_
comp13223_c0	1	11	0.06	0.68	0.0197868807531717	0.262556686917086	3.31402281986435	up	-3.31402281986435	down	-1.78019586491999	no	OK	269	2-808(-)	gi|326666369|ref|XP_003198252.1|	PREDICTED: zinc finger protein 850, partial [Danio rerio]	70%	_	_	_	_	_	_	_	None	_
comp13225_c0	98	88	0.92	0.83	1	1	0.00669250870536876	up	-0.00669250870536876	down	2.14709034762258	no	OK	1372	810-4925(-)	gi|393906018|gb|EJD74145.1|	CAMK/DAPK/DAPK protein kinase, variant [Loa loa]	60%	GO:0016301;GO:0009987	13616.ENSMODP00000037737	death-associated protein kinase 1	77.95%	COG0515	_	_	K08803	DAPK
comp13226_c0	7	8	0.92	1.06	1	1	0.343160677553796	up	-0.343160677553796	down	-1.48108471325102	no	OK	395	_	_	_	_	_	_	_	_	_	_	_	None	_
comp13227_c0	7	5	0.77	0.55	0.822491979816544	1	-0.310320115255577	down	0.310320115255577	up	-1.81063404902036	no	OK	470	_	_	_	_	_	_	_	_	_	_	_	None	_
comp13230_c0	0	0	0	0	noTest	noTest	noTest	noTest	noTest	noTest	noTest	no	NOTEST	840	_	_	_	_	_	_	_	_	_	_	_	None	_
comp13231_c0	12	6	1.01	0.51	0.479207349730153	1	-0.813755209860691	down	0.813755209860691	up	-1.23295274441648	no	OK	600	_	gi|307214402|gb|EFN89473.1|	Cysteine and histidine-rich protein 1-like protein [Harpegnathos saltator]	58%	_	_	_	_	_	_	_	None	_
comp13232_c0	13	7	1.25	0.68	0.514813299540291	1	-0.712269201458415	down	0.712269201458415	up	-1.08019326396902	no	OK	528	_	_	_	_	_	_	_	_	_	_	_	None	_
comp13234_c0	36	19	1.49	0.79	0.358608153900342	1	-0.752742868568114	down	0.752742868568114	up	0.374038352168553	no	OK	1183	_	gi|261331295|emb|CBH14285.1|	T. brucei spp.-specific protein [Trypanosoma brucei gambiense DAL972]	62%	_	_	_	_	_	_	_	None	_
comp13235_c0	1	3	0.08	0.24	noTest	noTest	noTest	noTest	noTest	noTest	noTest	no	NOTEST	619	_	_	_	_	_	_	_	_	_	_	_	None	_
comp132365_c0	1	7	0.14	0.96	noTest	noTest	noTest	noTest	noTest	noTest	noTest	no	NOTEST	76	2-229(+)	_	_	_	_	_	_	_	_	_	_	None	_
comp13236_c0	15	7	0.33	0.16	0.36169718105202	1	-0.91488607343654	down	0.91488607343654	up	-0.945865246054369	no	OK	233	460-1158(-)	gi|159574|gb|AAA29354.1|	reverse transcriptase-like protein, partial [Aedes aegypti]	53%	_	_	_	_	_	_	_	None	_
comp13237_c0	9	1	0.92	0.1	0.0577711144427786	0.513938608603827	-2.74399494331537	down	2.74399494331537	up	-2.09034737761721	no	OK	500	_	_	_	_	_	_	_	_	_	_	_	None	_
comp1323_c0	0	4	0	0.57	noTest	noTest	noTest	noTest	noTest	noTest	noTest	no	NOTEST	371	_	_	_	_	_	_	_	_	_	_	_	None	_
comp13240_c0	26	28	0.75	0.81	0.783156175995731	1	0.266435617588681	up	-0.266435617588681	down	0.368154934923229	no	OK	560	3-1682(-)	gi|390332428|ref|XP_003723498.1|	PREDICTED: uncharacterized protein LOC100892237 [Strongylocentrotus purpuratus]	54%	_	_	_	_	_	_	_	None	_
comp13242_c0	25	12	0.4	0.19	0.330406024364968	1	-0.883965934115628	down	0.883965934115628	up	-0.198348877425052	no	OK	919	122-2878(+)	gi|242023044|ref|XP_002431946.1|	Bestrophin-2, putative [Pediculus humanus corporis]	85%	_	7460.XP_395231	similar to Bestrophin 1 CG6264-PA	78.87%	_	KOG3547	_	None	_
comp132436_c0	41	28	1.15	0.78	0.651311067459204	1	-0.385360995758495	down	0.385360995758495	up	0.707952328950112	no	OK	522	3-1568(+)	gi|443699640|gb|ELT99017.1|	hypothetical protein CAPTEDRAFT_179209 [Capitella teleta]	72%	GO:0046872	_	_	_	_	_	_	None	_
comp13244_c0	34	19	3.06	1.72	0.423509938215474	1	-0.670898432238472	down	0.670898432238472	up	0.322292986734411	no	OK	187	3-563(-)	_	_	_	_	_	_	_	_	_	_	None	_
comp13246_c0	2	2	0.3	0.3	noTest	noTest	noTest	noTest	noTest	noTest	noTest	no	NOTEST	353	_	_	_	_	_	_	_	_	_	_	_	None	_
comp13247_c0	45	40	1.18	1.04	1	1	-0.00788986058882741	down	0.00788986058882741	up	1.01697258710315	no	OK	522	178-1743(-)	_	_	_	_	_	_	_	_	_	_	None	_
comp13250_c0	4	7	0.57	1	0.633150091620857	1	0.924962654947426	up	-0.924962654947426	down	-1.92334713185365	no	OK	370	_	_	_	_	_	_	_	_	_	_	_	None	_
comp13251_c0	7	8	0.99	1.14	1	1	0.343160677553796	up	-0.343160677553796	down	-1.48108471325102	no	OK	372	_	_	_	_	_	_	_	_	_	_	_	None	_
comp13252_c0	2	6	0.3	0.9	noTest	noTest	noTest	noTest	noTest	noTest	noTest	no	NOTEST	117	2-355(+)	gi|410904559|ref|XP_003965759.1|	PREDICTED: isoprenoid synthase domain-containing protein-like [Takifugu rubripes]	61%	GO:0003824	_	_	_	_	_	_	K00991	ispD
comp132539_c0	6	1	0.75	0.13	noTest	noTest	noTest	noTest	noTest	noTest	noTest	no	NOTEST	413	_	_	_	_	_	_	_	_	_	_	_	None	_
comp13258_c0	80	8	2.3	0.23	0.000279055513437672	0.00892608033048977	-3.12275256234212	down	3.12275256234212	up	1.01626735201213	yes	OK	396	505-1692(-)	gi|131573332|gb|ABO33174.1|	serine protease-like protein 3 [Penaeus monodon]	97%	GO:0004252;GO:0006508	_	_	_	_	_	_	None	_
comp13259_c0	11	10	0.86	0.78	1	1	0.0239160138482816	up	-0.0239160138482816	down	-0.999569617207645	no	OK	642	_	_	_	_	_	_	_	_	_	_	_	None	_
comp13262_c0	4	1	0.39	0.1	noTest	noTest	noTest	noTest	noTest	noTest	noTest	no	NOTEST	526	_	_	_	_	_	_	_	_	_	_	_	None	_
comp13264_c0	20	46	2.27	5.24	0.085407089444965	0.643124364046735	1.3520842303311	up	-1.3520842303311	down	0.680021323116464	no	OK	151	2-457(+)	gi|321456813|gb|EFX67912.1|	hypothetical protein DAPPUDRAFT_301745 [Daphnia pulex]	82%	GO:0000070;GO:0051641	_	_	_	_	_	_	K14299	SEH1
comp13265_c0	22	9	1.94	0.8	0.25882024410886	0.987637194584865	-1.10738854942778	down	1.10738854942778	up	-0.455965448434997	no	OK	574	_	_	_	_	_	_	_	_	_	_	_	None	_
comp13266_c0	27	28	0.77	0.79	0.839045314634744	1	0.212525073291542	up	-0.212525073291542	down	0.393534767201132	no	OK	1708	_	gi|66818539|ref|XP_642929.1|	hypothetical protein DDB_G0277075 [Dictyostelium discoideum AX4]	51%	_	_	_	_	_	_	_	None	_
comp13267_c0	4	11	0.51	1.42	0.187025841917751	0.883550543444895	1.55982832837713	up	-1.55982832837713	down	-1.46718067929502	no	OK	406	_	_	_	_	_	_	_	_	_	_	_	None	_
comp13268_c0	6	8	0.37	0.5	0.840165938536108	1	0.556840016738849	up	-0.556840016738849	down	-1.57824432757573	no	OK	267	3-803(-)	gi|383855998|ref|XP_003703497.1|	PREDICTED: protein tincar-like [Megachile rotundata]	68%	_	_	_	_	_	_	_	None	_
comp13269_c0	3	3	0.38	0.38	noTest	noTest	noTest	noTest	noTest	noTest	noTest	no	NOTEST	136	1-408(-)	_	_	_	_	_	_	_	_	_	_	None	_
comp13270_c0	0	2	0	0.27	noTest	noTest	noTest	noTest	noTest	noTest	noTest	no	NOTEST	131	1-393(-)	_	_	_	_	_	_	_	_	_	_	None	_
comp13272_c0	10	5	0.97	0.48	0.542974480501684	1	-0.809075891499402	down	0.809075891499402	up	-1.49496981032737	no	OK	527	_	_	_	_	_	_	_	_	_	_	_	None	_
comp13278_c0	6	6	0.81	0.82	1	1	0.155515961629557	up	-0.155515961629557	down	-1.80557197507949	no	OK	385	_	_	_	_	_	_	_	_	_	_	_	None	_
comp13279_c0	7	2	0.51	0.15	noTest	noTest	noTest	noTest	noTest	noTest	noTest	no	NOTEST	688	_	_	_	_	_	_	_	_	_	_	_	None	_
comp13284_c0	5	0	0.68	0	noTest	noTest	noTest	noTest	noTest	noTest	noTest	no	NOTEST	382	_	_	_	_	_	_	_	_	_	_	_	None	_
comp13285_c0	33	122	0.39	1.42	0.00542557823663851	0.102777507790629	2.03962326068874	up	-2.03962326068874	down	1.92863723844534	no	OK	655	2151-4115(-)	gi|443694209|gb|ELT95402.1|	hypothetical protein CAPTEDRAFT_72562, partial [Capitella teleta]	80%	GO:0000226;GO:0000278;GO:0007165;GO:0022402;GO:0004672;GO:0010646;GO:0000166;GO:0005813;GO:0050877;GO:0023051	9258.ENSOANP00000021528	polo-like kinase 2 (Drosophila)	76.03%	COG0515	_	_	K08861	PLK2
comp13286_c0	2	2	0.2	0.2	noTest	noTest	noTest	noTest	noTest	noTest	noTest	no	NOTEST	503	_	_	_	_	_	_	_	_	_	_	_	None	_
comp13287_c0	7	10	0.72	1.03	0.612093840985847	1	0.656797697500415	up	-0.656797697500415	down	-1.29611582870407	no	OK	500	_	_	_	_	_	_	_	_	_	_	_	None	_
comp13288_c0	2	11	0.15	0.85	0.0536328609888605	0.498646234025401	2.4731556732318	up	-2.4731556732318	down	-1.66787401285199	no	OK	654	_	_	_	_	_	_	_	_	_	_	_	None	_
comp1328_c0	2	0	0.27	0	noTest	noTest	noTest	noTest	noTest	noTest	noTest	no	NOTEST	388	_	_	_	_	_	_	_	_	_	_	_	None	_
comp13290_c0	12	0	1.09	0	0.00614930629923133	0.111115701779334	-5.53763810983721	down	5.53763810983721	up	-1.83587590909472	no	OK	560	_	_	_	_	_	_	_	_	_	_	_	None	_
comp13291_c0	28	0	3.68	0	4.53238757512601e-05	0.00190775006430141	-6.74217279515871	down	6.74217279515871	up	-0.629622906896627	yes	OK	396	_	_	_	_	_	_	_	_	_	_	_	None	_
comp13294_c0	5	9	0.55	1	0.542974480501684	1	0.973088574654524	up	-0.973088574654524	down	-1.57347356129349	no	OK	466	_	_	_	_	_	_	_	_	_	_	_	None	_
comp13296_c0	3	3	0.41	0.42	noTest	noTest	noTest	noTest	noTest	noTest	noTest	no	NOTEST	379	_	_	_	_	_	_	_	_	_	_	_	None	_
comp13297_c0	28	26	1.01	0.93	0.944323419733923	1	0.0545686718778746	up	-0.0545686718778746	down	0.363776019868946	no	OK	368	254-1357(-)	gi|225712706|gb|ACO12199.1|	Abhydrolase domain-containing protein 13 [Lepeophtheirus salmonis]	69%	_	_	_	_	_	_	_	K06889	K06889
comp13299_c0	1	3	0.08	0.25	noTest	noTest	noTest	noTest	noTest	noTest	noTest	no	NOTEST	601	_	_	_	_	_	_	_	_	_	_	_	None	_
comp1329_c0	3	1	0.26	0.09	noTest	noTest	noTest	noTest	noTest	noTest	noTest	no	NOTEST	158	3-476(-)	_	_	_	_	_	_	_	_	_	_	None	_
comp132_c0	4	11	0.51	1.41	0.187025841917751	0.883550543444895	1.55982832837713	up	-1.55982832837713	down	-1.46718067929502	no	OK	409	_	_	_	_	_	_	_	_	_	_	_	None	_
comp13307_c0	11	10	0.5	0.45	1	1	0.0239160138482816	up	-0.0239160138482816	down	-0.999569617207645	no	OK	1082	_	_	_	_	_	_	_	_	_	_	_	None	_
comp13308_c0	17	13	1.62	1.25	0.909314911674813	1	-0.221314803306542	down	0.221314803306542	up	-0.48910599719272	no	OK	533	_	_	_	_	_	_	_	_	_	_	_	None	_
comp13312_c0	6	3	0.64	0.32	noTest	noTest	noTest	noTest	noTest	noTest	noTest	no	NOTEST	160	2-481(-)	_	_	_	_	_	_	_	_	_	_	None	_
comp13313_c0	13	19	0.77	1.13	0.445396693788579	1	0.698277869821307	up	-0.698277869821307	down	-0.380098612876052	no	OK	835	_	_	_	_	_	_	_	_	_	_	_	None	_
comp13316_c0	0	27	0	1.86	3.56804979318428e-05	0.00157026701604374	6.85070856661383	up	-6.85070856661383	down	-0.588307753287323	yes	OK	152	1-456(+)	_	_	_	_	_	_	_	_	_	_	None	_
comp133174_c0	14	10	0.94	0.67	0.892070180730235	1	-0.316742802205895	down	0.316742802205895	up	-0.812165303526456	no	OK	742	_	_	_	_	_	_	_	_	_	_	_	None	_
comp13317_c0	2	3	0.22	0.33	noTest	noTest	noTest	noTest	noTest	noTest	noTest	no	NOTEST	124	100-474(+)	_	_	_	_	_	_	_	_	_	_	None	_
comp13318_c0	11	11	0.64	0.64	0.884696093699382	1	0.158392748416224	up	-0.158392748416224	down	-0.930426055029291	no	OK	855	_	_	_	_	_	_	_	_	_	_	_	None	_
comp13320_c0	15	22	1.6	2.36	0.438357872335685	1	0.704749661415949	up	-0.704749661415949	down	-0.169894193581793	no	OK	480	_	_	_	_	_	_	_	_	_	_	_	None	_
comp13321_c0	3	5	0.44	0.73	noTest	noTest	noTest	noTest	noTest	noTest	noTest	no	NOTEST	120	1-363(+)	gi|498947748|ref|XP_004522584.1|	PREDICTED: putative RNA-binding protein 15-like isoform X1 [Ceratitis capitata]	97%	GO:0000166;GO:0003676	_	_	_	_	_	_	K13190	RBM15
comp13322_c0	5	12	0.42	1.01	0.22815758642039	0.950195408133954	1.37888129455175	up	-1.37888129455175	down	-1.28735003361247	no	OK	599	_	gi|307215476|gb|EFN90133.1|	hypothetical protein EAI_09648 [Harpegnathos saltator]	66%	_	_	_	_	_	_	_	None	_
comp13324_c0	5	1	0.49	0.1	noTest	noTest	noTest	noTest	noTest	noTest	noTest	no	NOTEST	518	_	_	_	_	_	_	_	_	_	_	_	None	_
comp13327_c0	9	8	1.17	1.04	1	1	-0.0077094930266039	down	0.0077094930266039	up	-1.30487754299695	no	OK	401	_	_	_	_	_	_	_	_	_	_	_	None	_
comp13330_c0	11	23	0.79	1.65	0.169556502359247	0.874021244818744	1.20662731492622	up	-1.20662731492622	down	-0.283936810033693	no	OK	698	_	_	_	_	_	_	_	_	_	_	_	None	_
comp13336_c0	3	14	0.3	1.42	0.0493358128508295	0.477080097269278	2.28680844522133	up	-2.28680844522133	down	-1.27858047360183	no	OK	507	_	_	_	_	_	_	_	_	_	_	_	None	_
comp13338_c0	3	2	0.32	0.22	noTest	noTest	noTest	noTest	noTest	noTest	noTest	no	NOTEST	478	_	_	_	_	_	_	_	_	_	_	_	None	_
comp13339_c0	38	36	0.53	0.5	0.957778204576815	1	0.0834231436585786	up	-0.0834231436585786	down	0.819069601517976	no	OK	1149	2-3448(+)	gi|292624041|ref|XP_002665508.1|	PREDICTED: wu:fb37g07 [Danio rerio]	72%	GO:0005730;GO:0005737;GO:0008284	_	_	_	_	_	_	None	_
[truncated: 24,079 more rows]
